# Supplementary material for: Single-cell analysis reveals lasting immunological consequences of influenza infection and respiratory immunization in the pig lung
Source: PLoS Pathog. 2024 Jul 18;20(7):e1011910. doi: 10.1371/journal.ppat.1011910 (PMC11257366; doi:10.1371/journal.ppat.1011910)
Supplement: S3 Table — Results from differential abundance analyses between treatment conditions using a negative binomial generalized linear model with empirical Bayes quasi-likelihood F-tests. Includes tests for each cluster identified as any of; CD4 T cells (CD4), CD8 T cells (CD8), macrophages or B cells and plasma cells (B). (XLSX) [file ppat.1011910.s010.xlsx]

## Sheet: CD4
	logFC.ConditionAd.HA.NP	logFC.ConditionAd.HA.NP.Ad.IL1b	logFC.ConditionpH1N1	logCPM	F	PValue	FDR
10	-0.224788	-1.75265	-0.207706	16.1148	31.1565	1.91996e-08	7.67984e-08
18b	-0.0703166	-0.0818455	0.340969	15.7066	1.83708	0.167382	0.223176
20a	0.199205	0.310865	-1.71075	11.7994	0.838778	0.485945	0.485945
7	0.023308	0.118233	-0.0035996	19.7396	2.83922	0.0592534	0.118507

## Sheet: CD8
	logFC.ConditionAd.HA.NP	logFC.ConditionAd.HA.NP.Ad.IL1b	logFC.ConditionpH1N1	logCPM	F	PValue	FDR
18a	-0.367866	0.314418	0.470922	16.6906	2.3032	0.161245	0.241868
20b	-1.26627	-1.7812	-2.29977	12.0207	7.53955	0.0351357	0.105407
6	0.0460967	-0.0256732	-0.04685	19.7632	1.16867	0.385631	0.385631

## Sheet: Macrophage
	logFC.ConditionAd.HA.NP	logFC.ConditionAd.HA.NP.Ad.IL1b	logFC.ConditionpH1N1	logCPM	F	PValue	FDR
1	-1.21958	-0.753395	0.113802	18.9192	2.46072	0.108006	0.324019
4	1.18125	0.826353	0.0661619	18.7772	1.32344	0.308369	0.462553
8	0.211419	0.201882	-0.13076	15.7778	0.233408	0.871508	0.871508

## Sheet: B
	logFC.ConditionAd.HA.NP	logFC.ConditionAd.HA.NP.Ad.IL1b	logFC.ConditionpH1N1	logCPM	F	PValue	FDR
12	-0.189384	0.286697	0.256379	18.7944	0.56303	0.644623	0.985441
16	-0.0533617	-0.133066	0.0387789	16.4092	0.0486543	0.985441	0.985441
2	0.13086	-0.297419	-0.230426	17.8382	0.480779	0.698704	0.985441
3	0.155133	-0.0596191	-0.0654951	17.8136	0.12198	0.946245	0.985441
