# Supplementary material for: Single-cell analysis reveals lasting immunological consequences of influenza infection and respiratory immunization in the pig lung
Source: PLoS Pathog. 2024 Jul 18;20(7):e1011910. doi: 10.1371/journal.ppat.1011910 (PMC11257366; doi:10.1371/journal.ppat.1011910)
Supplement: S4 Table — Lists of differentially expressed genes for each treatment condition versus naive, split by cell type, macrophages (clusters 1, 4 and 8), CD4 T cells (clusters 7, 10, 18b and 20a), CD8 T cells (clusters 6, 18a and 20b) and B cells (clusters 12 and 16). Red HGNC gene names suffixed with ‘-Up’ imply significant upregulation in that cell type(s), blue gene names suffixed with ‘-Down’ imply significant downregulation in that cell type(s). Also included are GO enrichment results from topGO, showing the top20 significant (by Fisher’s exact test) GO terms for each combination of treatment condition and cell type as tested against naive. (XLSX) [file ppat.1011910.s011.xlsx]

## Sheet: topGO_results
	GO.ID	Term	Annotated	Significant	Expected	classicFisher	category	dataset
1	GO:0051607	defense response to virus	51	9	NA	1.4e-09	BP	PH1N1_Macrophages_Data
2	GO:0140546	defense response to symbiont	51	9	NA	1.4e-09	BP	PH1N1_Macrophages_Data
3	GO:0009615	response to virus	60	9	NA	6.2e-09	BP	PH1N1_Macrophages_Data
4	GO:0034340	response to type I interferon	12	5	NA	7.3e-08	BP	PH1N1_Macrophages_Data
5	GO:0002252	immune effector process	138	10	NA	9.8e-07	BP	PH1N1_Macrophages_Data
6	GO:0071357	cellular response to type I interferon	11	4	NA	3.2e-06	BP	PH1N1_Macrophages_Data
7	GO:0098542	defense response to other organism	174	9	NA	5.7e-05	BP	PH1N1_Macrophages_Data
8	GO:0010604	positive regulation of macromolecule metabolic process	544	16	NA	6.2e-05	BP	PH1N1_Macrophages_Data
9	GO:0045087	innate immune response	140	8	NA	7.8e-05	BP	PH1N1_Macrophages_Data
10	GO:0009605	response to external stimulus	400	13	NA	0.00014	BP	PH1N1_Macrophages_Data
11	GO:0034097	response to cytokine	153	8	NA	0.00015	BP	PH1N1_Macrophages_Data
12	GO:0009893	positive regulation of metabolic process	586	16	NA	0.00015	BP	PH1N1_Macrophages_Data
13	GO:0043207	response to external biotic stimulus	225	9	NA	0.00041	BP	PH1N1_Macrophages_Data
14	GO:0051707	response to other organism	225	9	NA	0.00041	BP	PH1N1_Macrophages_Data
15	GO:0071345	cellular response to cytokine stimulus	138	7	NA	0.00048	BP	PH1N1_Macrophages_Data
16	GO:0006950	response to stress	718	17	NA	0.00051	BP	PH1N1_Macrophages_Data
17	GO:0009607	response to biotic stimulus	234	9	NA	0.00055	BP	PH1N1_Macrophages_Data
18	GO:0001816	cytokine production	142	7	NA	0.00057	BP	PH1N1_Macrophages_Data
19	GO:0006955	immune response	291	10	NA	0.00063	BP	PH1N1_Macrophages_Data
20	GO:0010628	positive regulation of gene expression	192	8	NA	0.00069	BP	PH1N1_Macrophages_Data
21	GO:0000003	reproduction	209	0	NA	1	BP	HANP_Macrophages_Data
22	GO:0000018	regulation of DNA recombination	21	0	NA	1	BP	HANP_Macrophages_Data
23	GO:0000027	ribosomal large subunit assembly	12	0	NA	1	BP	HANP_Macrophages_Data
24	GO:0000041	transition metal ion transport	20	0	NA	1	BP	HANP_Macrophages_Data
25	GO:0000045	autophagosome assembly	27	0	NA	1	BP	HANP_Macrophages_Data
26	GO:0000070	mitotic sister chromatid segregation	38	0	NA	1	BP	HANP_Macrophages_Data
27	GO:0000075	cell cycle checkpoint	52	0	NA	1	BP	HANP_Macrophages_Data
28	GO:0000077	DNA damage checkpoint	31	0	NA	1	BP	HANP_Macrophages_Data
29	GO:0000079	regulation of cyclin-dependent protein serine/threonine kinase activity	19	0	NA	1	BP	HANP_Macrophages_Data
30	GO:0000082	G1/S transition of mitotic cell cycle	29	0	NA	1	BP	HANP_Macrophages_Data
31	GO:0000086	G2/M transition of mitotic cell cycle	28	0	NA	1	BP	HANP_Macrophages_Data
32	GO:0000122	negative regulation of transcription by RNA polymerase II	108	0	NA	1	BP	HANP_Macrophages_Data
33	GO:0000154	rRNA modification	12	0	NA	1	BP	HANP_Macrophages_Data
34	GO:0000165	MAPK cascade	119	0	NA	1	BP	HANP_Macrophages_Data
35	GO:0000184	nuclear-transcribed mRNA catabolic process, nonsense-mediated decay	11	0	NA	1	BP	HANP_Macrophages_Data
36	GO:0000187	activation of MAPK activity	19	0	NA	1	BP	HANP_Macrophages_Data
37	GO:0000209	protein polyubiquitination	52	0	NA	1	BP	HANP_Macrophages_Data
38	GO:0000226	microtubule cytoskeleton organization	134	0	NA	1	BP	HANP_Macrophages_Data
39	GO:0000245	spliceosomal complex assembly	13	0	NA	1	BP	HANP_Macrophages_Data
40	GO:0000271	polysaccharide biosynthetic process	17	0	NA	1	BP	HANP_Macrophages_Data
41	GO:0032502	developmental process	898	10	NA	0.0012	BP	IL1b_Macrophages_Data
42	GO:0045598	regulation of fat cell differentiation	22	2	NA	0.0036	BP	IL1b_Macrophages_Data
43	GO:0055088	lipid homeostasis	29	2	NA	0.0062	BP	IL1b_Macrophages_Data
44	GO:1905952	regulation of lipid localization	34	2	NA	0.0085	BP	IL1b_Macrophages_Data
45	GO:0045595	regulation of cell differentiation	210	4	NA	0.0097	BP	IL1b_Macrophages_Data
46	GO:0045165	cell fate commitment	37	2	NA	0.01	BP	IL1b_Macrophages_Data
47	GO:0045444	fat cell differentiation	42	2	NA	0.0128	BP	IL1b_Macrophages_Data
48	GO:0031329	regulation of cellular catabolic process	132	3	NA	0.0163	BP	IL1b_Macrophages_Data
49	GO:0080090	regulation of primary metabolic process	1067	9	NA	0.0177	BP	IL1b_Macrophages_Data
50	GO:0019216	regulation of lipid metabolic process	51	2	NA	0.0185	BP	IL1b_Macrophages_Data
51	GO:0032879	regulation of localization	392	5	NA	0.019	BP	IL1b_Macrophages_Data
52	GO:1903362	regulation of cellular protein catabolic process	53	2	NA	0.0199	BP	IL1b_Macrophages_Data
53	GO:0031323	regulation of cellular metabolic process	1106	9	NA	0.0223	BP	IL1b_Macrophages_Data
54	GO:0006357	regulation of transcription by RNA polymerase II	409	5	NA	0.0225	BP	IL1b_Macrophages_Data
55	GO:0030154	cell differentiation	574	6	NA	0.0243	BP	IL1b_Macrophages_Data
56	GO:0009894	regulation of catabolic process	161	3	NA	0.0275	BP	IL1b_Macrophages_Data
57	GO:0048869	cellular developmental process	591	6	NA	0.0277	BP	IL1b_Macrophages_Data
58	GO:0006366	transcription by RNA polymerase II	438	5	NA	0.0294	BP	IL1b_Macrophages_Data
59	GO:0050794	regulation of cellular process	2082	13	NA	0.0343	BP	IL1b_Macrophages_Data
60	GO:0006355	regulation of transcription, DNA-templated	625	6	NA	0.0355	BP	IL1b_Macrophages_Data
61	GO:0042982	amyloid precursor protein metabolic process	13	1	0.01	0.0066	BP	PH1N1_BCells_Data
62	GO:0006636	unsaturated fatty acid biosynthetic process	14	1	0.01	0.0071	BP	PH1N1_BCells_Data
63	GO:0033559	unsaturated fatty acid metabolic process	19	1	0.01	0.0096	BP	PH1N1_BCells_Data
64	GO:0006633	fatty acid biosynthetic process	33	1	0.02	0.0166	BP	PH1N1_BCells_Data
65	GO:0072330	monocarboxylic acid biosynthetic process	39	1	0.02	0.0196	BP	PH1N1_BCells_Data
66	GO:0046394	carboxylic acid biosynthetic process	59	1	0.03	0.0296	BP	PH1N1_BCells_Data
67	GO:0016053	organic acid biosynthetic process	60	1	0.03	0.0301	BP	PH1N1_BCells_Data
68	GO:0006631	fatty acid metabolic process	75	1	0.04	0.0375	BP	PH1N1_BCells_Data
69	GO:0009101	glycoprotein biosynthetic process	80	1	0.04	0.04	BP	PH1N1_BCells_Data
70	GO:0009100	glycoprotein metabolic process	89	1	0.04	0.0444	BP	PH1N1_BCells_Data
71	GO:0032787	monocarboxylic acid metabolic process	114	1	0.06	0.0567	BP	PH1N1_BCells_Data
72	GO:0044283	small molecule biosynthetic process	132	1	0.07	0.0655	BP	PH1N1_BCells_Data
73	GO:0008610	lipid biosynthetic process	136	1	0.07	0.0675	BP	PH1N1_BCells_Data
74	GO:0051248	negative regulation of protein metabolic process	146	1	0.07	0.0723	BP	PH1N1_BCells_Data
75	GO:1901137	carbohydrate derivative biosynthetic process	162	1	0.08	0.0801	BP	PH1N1_BCells_Data
76	GO:0044249	cellular biosynthetic process	1200	2	0.61	0.0916	BP	PH1N1_BCells_Data
77	GO:1901576	organic substance biosynthetic process	1228	2	0.62	0.096	BP	PH1N1_BCells_Data
78	GO:0019752	carboxylic acid metabolic process	196	1	0.1	0.0965	BP	PH1N1_BCells_Data
79	GO:2000113	negative regulation of cellular macromolecule biosynthetic process	196	1	0.1	0.0965	BP	PH1N1_BCells_Data
80	GO:0010558	negative regulation of macromolecule biosynthetic process	197	1	0.1	0.097	BP	PH1N1_BCells_Data
81	GO:0000003	reproduction	175	0	0	1	BP	HANP_BCells_Data
82	GO:0000018	regulation of DNA recombination	19	0	0	1	BP	HANP_BCells_Data
83	GO:0000027	ribosomal large subunit assembly	12	0	0	1	BP	HANP_BCells_Data
84	GO:0000041	transition metal ion transport	17	0	0	1	BP	HANP_BCells_Data
85	GO:0000045	autophagosome assembly	27	0	0	1	BP	HANP_BCells_Data
86	GO:0000070	mitotic sister chromatid segregation	39	0	0	1	BP	HANP_BCells_Data
87	GO:0000075	cell cycle checkpoint	52	0	0	1	BP	HANP_BCells_Data
88	GO:0000077	DNA damage checkpoint	29	0	0	1	BP	HANP_BCells_Data
89	GO:0000079	regulation of cyclin-dependent protein serine/threonine kinase activity	20	0	0	1	BP	HANP_BCells_Data
90	GO:0000082	G1/S transition of mitotic cell cycle	25	0	0	1	BP	HANP_BCells_Data
91	GO:0000086	G2/M transition of mitotic cell cycle	28	0	0	1	BP	HANP_BCells_Data
92	GO:0000122	negative regulation of transcription by RNA polymerase II	100	0	0	1	BP	HANP_BCells_Data
93	GO:0000154	rRNA modification	11	0	0	1	BP	HANP_BCells_Data
94	GO:0000165	MAPK cascade	104	0	0	1	BP	HANP_BCells_Data
95	GO:0000184	nuclear-transcribed mRNA catabolic process, nonsense-mediated decay	11	0	0	1	BP	HANP_BCells_Data
96	GO:0000187	activation of MAPK activity	17	0	0	1	BP	HANP_BCells_Data
97	GO:0000209	protein polyubiquitination	49	0	0	1	BP	HANP_BCells_Data
98	GO:0000226	microtubule cytoskeleton organization	124	0	0	1	BP	HANP_BCells_Data
99	GO:0000245	spliceosomal complex assembly	13	0	0	1	BP	HANP_BCells_Data
100	GO:0000271	polysaccharide biosynthetic process	14	0	0	1	BP	HANP_BCells_Data
101	GO:0018198	peptidyl-cysteine modification	13	1	0	0.0033	BP	IL1b_BCells_Data
102	GO:0006096	glycolytic process	19	1	0	0.0048	BP	IL1b_BCells_Data
103	GO:0006757	ATP generation from ADP	19	1	0	0.0048	BP	IL1b_BCells_Data
104	GO:0006165	nucleoside diphosphate phosphorylation	20	1	0.01	0.005	BP	IL1b_BCells_Data
105	GO:0009135	purine nucleoside diphosphate metabolic process	20	1	0.01	0.005	BP	IL1b_BCells_Data
106	GO:0009179	purine ribonucleoside diphosphate metabolic process	20	1	0.01	0.005	BP	IL1b_BCells_Data
107	GO:0009185	ribonucleoside diphosphate metabolic process	20	1	0.01	0.005	BP	IL1b_BCells_Data
108	GO:0046031	ADP metabolic process	20	1	0.01	0.005	BP	IL1b_BCells_Data
109	GO:0046939	nucleotide phosphorylation	20	1	0.01	0.005	BP	IL1b_BCells_Data
110	GO:0009132	nucleoside diphosphate metabolic process	22	1	0.01	0.0056	BP	IL1b_BCells_Data
111	GO:0006090	pyruvate metabolic process	24	1	0.01	0.0061	BP	IL1b_BCells_Data
112	GO:0016052	carbohydrate catabolic process	30	1	0.01	0.0076	BP	IL1b_BCells_Data
113	GO:0051402	neuron apoptotic process	31	1	0.01	0.0078	BP	IL1b_BCells_Data
114	GO:0006006	glucose metabolic process	35	1	0.01	0.0088	BP	IL1b_BCells_Data
115	GO:0070997	neuron death	40	1	0.01	0.0101	BP	IL1b_BCells_Data
116	GO:0050821	protein stabilization	41	1	0.01	0.0103	BP	IL1b_BCells_Data
117	GO:0019318	hexose metabolic process	51	1	0.01	0.0129	BP	IL1b_BCells_Data
118	GO:0005996	monosaccharide metabolic process	56	1	0.01	0.0141	BP	IL1b_BCells_Data
119	GO:0031647	regulation of protein stability	61	1	0.02	0.0154	BP	IL1b_BCells_Data
120	GO:0006417	regulation of translation	73	1	0.02	0.0184	BP	IL1b_BCells_Data
121	GO:0035710	CD4-positive, alpha-beta T cell activation	16	2	0.03	0.00047	BP	PH1N1_CD4TCells_Data
122	GO:0046631	alpha-beta T cell activation	23	2	0.05	0.00098	BP	PH1N1_CD4TCells_Data
123	GO:0098542	defense response to other organism	143	3	0.3	0.00263	BP	PH1N1_CD4TCells_Data
124	GO:0051051	negative regulation of transport	44	2	0.09	0.0036	BP	PH1N1_CD4TCells_Data
125	GO:0051607	defense response to virus	44	2	0.09	0.0036	BP	PH1N1_CD4TCells_Data
126	GO:0140546	defense response to symbiont	44	2	0.09	0.0036	BP	PH1N1_CD4TCells_Data
127	GO:0009615	response to virus	52	2	0.11	0.005	BP	PH1N1_CD4TCells_Data
128	GO:0043207	response to external biotic stimulus	182	3	0.39	0.00524	BP	PH1N1_CD4TCells_Data
129	GO:0051707	response to other organism	182	3	0.39	0.00524	BP	PH1N1_CD4TCells_Data
130	GO:0002376	immune system process	382	4	0.81	0.0053	BP	PH1N1_CD4TCells_Data
131	GO:0009607	response to biotic stimulus	190	3	0.4	0.00592	BP	PH1N1_CD4TCells_Data
132	GO:0006952	defense response	215	3	0.46	0.00837	BP	PH1N1_CD4TCells_Data
133	GO:0044419	biological process involved in interspecies interaction between organisms	215	3	0.46	0.00837	BP	PH1N1_CD4TCells_Data
134	GO:0006955	immune response	241	3	0.51	0.01149	BP	PH1N1_CD4TCells_Data
135	GO:0042110	T cell activation	85	2	0.18	0.01298	BP	PH1N1_CD4TCells_Data
136	GO:0050776	regulation of immune response	96	2	0.2	0.01639	BP	PH1N1_CD4TCells_Data
137	GO:0032611	interleukin-1 beta production	10	1	0.02	0.02113	BP	PH1N1_CD4TCells_Data
138	GO:0032651	regulation of interleukin-1 beta production	10	1	0.02	0.02113	BP	PH1N1_CD4TCells_Data
139	GO:0042130	negative regulation of T cell proliferation	10	1	0.02	0.02113	BP	PH1N1_CD4TCells_Data
140	GO:0062208	positive regulation of pattern recognition receptor signaling pathway	10	1	0.02	0.02113	BP	PH1N1_CD4TCells_Data
141	GO:0000003	reproduction	160	0	0	1	BP	HANP_CD4TCells_Data
142	GO:0000018	regulation of DNA recombination	20	0	0	1	BP	HANP_CD4TCells_Data
143	GO:0000027	ribosomal large subunit assembly	12	0	0	1	BP	HANP_CD4TCells_Data
144	GO:0000041	transition metal ion transport	15	0	0	1	BP	HANP_CD4TCells_Data
145	GO:0000045	autophagosome assembly	27	0	0	1	BP	HANP_CD4TCells_Data
146	GO:0000070	mitotic sister chromatid segregation	39	0	0	1	BP	HANP_CD4TCells_Data
147	GO:0000075	cell cycle checkpoint	50	0	0	1	BP	HANP_CD4TCells_Data
148	GO:0000077	DNA damage checkpoint	29	0	0	1	BP	HANP_CD4TCells_Data
149	GO:0000079	regulation of cyclin-dependent protein serine/threonine kinase activity	19	0	0	1	BP	HANP_CD4TCells_Data
150	GO:0000082	G1/S transition of mitotic cell cycle	25	0	0	1	BP	HANP_CD4TCells_Data
151	GO:0000086	G2/M transition of mitotic cell cycle	28	0	0	1	BP	HANP_CD4TCells_Data
152	GO:0000122	negative regulation of transcription by RNA polymerase II	92	0	0	1	BP	HANP_CD4TCells_Data
153	GO:0000154	rRNA modification	11	0	0	1	BP	HANP_CD4TCells_Data
154	GO:0000165	MAPK cascade	99	0	0	1	BP	HANP_CD4TCells_Data
155	GO:0000184	nuclear-transcribed mRNA catabolic process, nonsense-mediated decay	11	0	0	1	BP	HANP_CD4TCells_Data
156	GO:0000187	activation of MAPK activity	16	0	0	1	BP	HANP_CD4TCells_Data
157	GO:0000209	protein polyubiquitination	50	0	0	1	BP	HANP_CD4TCells_Data
158	GO:0000226	microtubule cytoskeleton organization	122	0	0	1	BP	HANP_CD4TCells_Data
159	GO:0000245	spliceosomal complex assembly	13	0	0	1	BP	HANP_CD4TCells_Data
160	GO:0000271	polysaccharide biosynthetic process	15	0	0	1	BP	HANP_CD4TCells_Data
161	GO:0071347	cellular response to interleukin-1	10	1	0.02	0.016	BP	IL1b_CD4TCells_Data
162	GO:0070555	response to interleukin-1	11	1	0.02	0.017	BP	IL1b_CD4TCells_Data
163	GO:0018107	peptidyl-threonine phosphorylation	12	1	0.02	0.019	BP	IL1b_CD4TCells_Data
164	GO:0031341	regulation of cell killing	12	1	0.02	0.019	BP	IL1b_CD4TCells_Data
165	GO:0048247	lymphocyte chemotaxis	12	1	0.02	0.019	BP	IL1b_CD4TCells_Data
166	GO:0018210	peptidyl-threonine modification	14	1	0.02	0.022	BP	IL1b_CD4TCells_Data
167	GO:0030593	neutrophil chemotaxis	14	1	0.02	0.022	BP	IL1b_CD4TCells_Data
168	GO:0034341	response to interferon-gamma	15	1	0.02	0.024	BP	IL1b_CD4TCells_Data
169	GO:0071346	cellular response to interferon-gamma	15	1	0.02	0.024	BP	IL1b_CD4TCells_Data
170	GO:1990266	neutrophil migration	15	1	0.02	0.024	BP	IL1b_CD4TCells_Data
171	GO:0071621	granulocyte chemotaxis	16	1	0.03	0.025	BP	IL1b_CD4TCells_Data
172	GO:0034614	cellular response to reactive oxygen species	17	1	0.03	0.027	BP	IL1b_CD4TCells_Data
173	GO:0045598	regulation of fat cell differentiation	17	1	0.03	0.027	BP	IL1b_CD4TCells_Data
174	GO:0071426	ribonucleoprotein complex export from nucleus	17	1	0.03	0.027	BP	IL1b_CD4TCells_Data
175	GO:0097530	granulocyte migration	17	1	0.03	0.027	BP	IL1b_CD4TCells_Data
176	GO:0001906	cell killing	18	1	0.03	0.028	BP	IL1b_CD4TCells_Data
177	GO:0008286	insulin receptor signaling pathway	18	1	0.03	0.028	BP	IL1b_CD4TCells_Data
178	GO:0071166	ribonucleoprotein complex localization	18	1	0.03	0.028	BP	IL1b_CD4TCells_Data
179	GO:0071453	cellular response to oxygen levels	18	1	0.03	0.028	BP	IL1b_CD4TCells_Data
180	GO:0006405	RNA export from nucleus	19	1	0.03	0.03	BP	IL1b_CD4TCells_Data
181	GO:0051051	negative regulation of transport	44	2	NA	0.0027	BP	PH1N1_CD8TCells_Data
182	GO:0051607	defense response to virus	44	2	NA	0.0027	BP	PH1N1_CD8TCells_Data
183	GO:0140546	defense response to symbiont	44	2	NA	0.0027	BP	PH1N1_CD8TCells_Data
184	GO:0009615	response to virus	52	2	NA	0.0038	BP	PH1N1_CD8TCells_Data
185	GO:0006952	defense response	212	3	NA	0.0052	BP	PH1N1_CD8TCells_Data
186	GO:0006955	immune response	241	3	NA	0.0075	BP	PH1N1_CD8TCells_Data
187	GO:0001819	positive regulation of cytokine production	86	2	NA	0.0101	BP	PH1N1_CD8TCells_Data
188	GO:0042110	T cell activation	86	2	NA	0.0101	BP	PH1N1_CD8TCells_Data
189	GO:0002252	immune effector process	114	2	NA	0.0173	BP	PH1N1_CD8TCells_Data
190	GO:0001817	regulation of cytokine production	115	2	NA	0.0176	BP	PH1N1_CD8TCells_Data
191	GO:0045087	innate immune response	115	2	NA	0.0176	BP	PH1N1_CD8TCells_Data
192	GO:0001816	cytokine production	118	2	NA	0.0185	BP	PH1N1_CD8TCells_Data
193	GO:0002720	positive regulation of cytokine production involved in immune response	10	1	NA	0.0185	BP	PH1N1_CD8TCells_Data
194	GO:0030168	platelet activation	10	1	NA	0.0185	BP	PH1N1_CD8TCells_Data
195	GO:0032633	interleukin-4 production	10	1	NA	0.0185	BP	PH1N1_CD8TCells_Data
196	GO:0032673	regulation of interleukin-4 production	10	1	NA	0.0185	BP	PH1N1_CD8TCells_Data
197	GO:0099072	regulation of postsynaptic membrane neurotransmitter receptor levels	10	1	NA	0.0185	BP	PH1N1_CD8TCells_Data
198	GO:0046649	lymphocyte activation	120	2	NA	0.019	BP	PH1N1_CD8TCells_Data
199	GO:0002684	positive regulation of immune system process	123	2	NA	0.02	BP	PH1N1_CD8TCells_Data
200	GO:0071357	cellular response to type I interferon	11	1	NA	0.0203	BP	PH1N1_CD8TCells_Data
201	GO:0007186	G protein-coupled receptor signaling pathway	66	1	NA	0.018	BP	HANP_CD8TCells_Data
202	GO:0007165	signal transduction	784	1	NA	0.208	BP	HANP_CD8TCells_Data
203	GO:0023052	signaling	836	1	NA	0.222	BP	HANP_CD8TCells_Data
204	GO:0007154	cell communication	845	1	NA	0.224	BP	HANP_CD8TCells_Data
205	GO:0051716	cellular response to stimulus	1100	1	NA	0.292	BP	HANP_CD8TCells_Data
206	GO:0050896	response to stimulus	1285	1	NA	0.341	BP	HANP_CD8TCells_Data
207	GO:0050794	regulation of cellular process	1779	1	NA	0.473	BP	HANP_CD8TCells_Data
208	GO:0050789	regulation of biological process	1884	1	NA	0.5	BP	HANP_CD8TCells_Data
209	GO:0065007	biological regulation	1997	1	NA	0.53	BP	HANP_CD8TCells_Data
210	GO:0009987	cellular process	3505	1	NA	0.931	BP	HANP_CD8TCells_Data
211	GO:0008150	biological_process	3765	1	NA	1	BP	HANP_CD8TCells_Data
212	GO:0000003	reproduction	161	0	NA	1	BP	HANP_CD8TCells_Data
213	GO:0000018	regulation of DNA recombination	19	0	NA	1	BP	HANP_CD8TCells_Data
214	GO:0000027	ribosomal large subunit assembly	12	0	NA	1	BP	HANP_CD8TCells_Data
215	GO:0000041	transition metal ion transport	14	0	NA	1	BP	HANP_CD8TCells_Data
216	GO:0000045	autophagosome assembly	26	0	NA	1	BP	HANP_CD8TCells_Data
217	GO:0000070	mitotic sister chromatid segregation	39	0	NA	1	BP	HANP_CD8TCells_Data
218	GO:0000075	cell cycle checkpoint	50	0	NA	1	BP	HANP_CD8TCells_Data
219	GO:0000077	DNA damage checkpoint	29	0	NA	1	BP	HANP_CD8TCells_Data
220	GO:0000079	regulation of cyclin-dependent protein serine/threonine kinase activity	19	0	NA	1	BP	HANP_CD8TCells_Data
221	GO:0031341	regulation of cell killing	12	3	NA	0.00017	BP	IL1b_CD8TCells_Data
222	GO:0046634	regulation of alpha-beta T cell activation	12	3	NA	0.00017	BP	IL1b_CD8TCells_Data
223	GO:1903426	regulation of reactive oxygen species biosynthetic process	13	3	NA	0.00022	BP	IL1b_CD8TCells_Data
224	GO:0050678	regulation of epithelial cell proliferation	37	4	NA	0.00037	BP	IL1b_CD8TCells_Data
225	GO:1903409	reactive oxygen species biosynthetic process	16	3	NA	0.00041	BP	IL1b_CD8TCells_Data
226	GO:0065007	biological regulation	1997	29	NA	0.00055	BP	IL1b_CD8TCells_Data
227	GO:0001906	cell killing	18	3	NA	0.00059	BP	IL1b_CD8TCells_Data
228	GO:0050679	positive regulation of epithelial cell proliferation	18	3	NA	0.00059	BP	IL1b_CD8TCells_Data
229	GO:0010941	regulation of cell death	214	8	NA	0.00072	BP	IL1b_CD8TCells_Data
230	GO:0050673	epithelial cell proliferation	47	4	NA	0.00094	BP	IL1b_CD8TCells_Data
231	GO:0060548	negative regulation of cell death	126	6	NA	0.00106	BP	IL1b_CD8TCells_Data
232	GO:0008219	cell death	287	9	NA	0.00115	BP	IL1b_CD8TCells_Data
233	GO:0010508	positive regulation of autophagy	23	3	NA	0.00125	BP	IL1b_CD8TCells_Data
234	GO:0046631	alpha-beta T cell activation	23	3	NA	0.00125	BP	IL1b_CD8TCells_Data
235	GO:0016311	dephosphorylation	56	4	NA	0.00182	BP	IL1b_CD8TCells_Data
236	GO:0050789	regulation of biological process	1884	27	NA	0.00191	BP	IL1b_CD8TCells_Data
237	GO:2000377	regulation of reactive oxygen species metabolic process	27	3	NA	0.00201	BP	IL1b_CD8TCells_Data
238	GO:0050794	regulation of cellular process	1779	26	NA	0.00203	BP	IL1b_CD8TCells_Data
239	GO:0001655	urogenital system development	28	3	NA	0.00223	BP	IL1b_CD8TCells_Data
240	GO:0042981	regulation of apoptotic process	200	7	NA	0.0024	BP	IL1b_CD8TCells_Data
241	GO:0051607	defense response to virus	46	7	0.2	3.2e-10	BP	IFI6_BCells_Data
242	GO:0140546	defense response to symbiont	46	7	0.2	3.2e-10	BP	IFI6_BCells_Data
243	GO:0009615	response to virus	54	7	0.23	1e-09	BP	IFI6_BCells_Data
244	GO:0002252	immune effector process	126	8	0.54	1.6e-08	BP	IFI6_BCells_Data
245	GO:0006952	defense response	233	9	1	1.2e-07	BP	IFI6_BCells_Data
246	GO:0002376	immune system process	416	10	1.78	1.4e-06	BP	IFI6_BCells_Data
247	GO:0098542	defense response to other organism	157	7	0.67	1.9e-06	BP	IFI6_BCells_Data
248	GO:0009605	response to external stimulus	349	9	1.5	3.7e-06	BP	IFI6_BCells_Data
249	GO:0045071	negative regulation of viral genome replication	10	3	0.04	7.7e-06	BP	IFI6_BCells_Data
250	GO:0045087	innate immune response	125	6	0.54	8.1e-06	BP	IFI6_BCells_Data
251	GO:0043207	response to external biotic stimulus	198	7	0.85	8.9e-06	BP	IFI6_BCells_Data
252	GO:0051707	response to other organism	198	7	0.85	8.9e-06	BP	IFI6_BCells_Data
253	GO:0009607	response to biotic stimulus	206	7	0.88	1.2e-05	BP	IFI6_BCells_Data
254	GO:0044419	biological process involved in interspecies interaction between organisms	233	7	1	2.6e-05	BP	IFI6_BCells_Data
255	GO:0045069	regulation of viral genome replication	16	3	0.07	3.5e-05	BP	IFI6_BCells_Data
256	GO:0048525	negative regulation of viral process	18	3	0.08	5.1e-05	BP	IFI6_BCells_Data
257	GO:0006955	immune response	264	7	1.13	5.9e-05	BP	IFI6_BCells_Data
258	GO:0019079	viral genome replication	23	3	0.1	0.00011	BP	IFI6_BCells_Data
259	GO:0001817	regulation of cytokine production	123	5	0.53	0.00012	BP	IFI6_BCells_Data
260	GO:1903900	regulation of viral life cycle	24	3	0.1	0.00013	BP	IFI6_BCells_Data
261	GO:0046034	ATP metabolic process	84	51	NA	1.5e-13	BP	IFI6_Macrophages_Data
262	GO:0006119	oxidative phosphorylation	48	35	NA	3.6e-13	BP	IFI6_Macrophages_Data
263	GO:0042773	ATP synthesis coupled electron transport	36	28	NA	6.2e-12	BP	IFI6_Macrophages_Data
264	GO:0045333	cellular respiration	57	37	NA	2e-11	BP	IFI6_Macrophages_Data
265	GO:0022900	electron transport chain	40	29	NA	5.1e-11	BP	IFI6_Macrophages_Data
266	GO:0022904	respiratory electron transport chain	40	29	NA	5.1e-11	BP	IFI6_Macrophages_Data
267	GO:0042775	mitochondrial ATP synthesis coupled electron transport	32	25	NA	7.4e-11	BP	IFI6_Macrophages_Data
268	GO:0006091	generation of precursor metabolites and energy	123	58	NA	3.7e-09	BP	IFI6_Macrophages_Data
269	GO:0015980	energy derivation by oxidation of organic compounds	81	43	NA	4.6e-09	BP	IFI6_Macrophages_Data
270	GO:0006518	peptide metabolic process	235	93	NA	7.8e-09	BP	IFI6_Macrophages_Data
271	GO:0045087	innate immune response	140	62	NA	2.2e-08	BP	IFI6_Macrophages_Data
272	GO:0098542	defense response to other organism	174	72	NA	5.1e-08	BP	IFI6_Macrophages_Data
273	GO:0043603	cellular amide metabolic process	302	109	NA	1.4e-07	BP	IFI6_Macrophages_Data
274	GO:0006412	translation	196	77	NA	2.4e-07	BP	IFI6_Macrophages_Data
275	GO:0043043	peptide biosynthetic process	201	78	NA	3.6e-07	BP	IFI6_Macrophages_Data
276	GO:0043604	amide biosynthetic process	238	89	NA	3.7e-07	BP	IFI6_Macrophages_Data
277	GO:0032103	positive regulation of response to external stimulus	75	37	NA	6.5e-07	BP	IFI6_Macrophages_Data
278	GO:0051607	defense response to virus	51	28	NA	9.7e-07	BP	IFI6_Macrophages_Data
279	GO:0140546	defense response to symbiont	51	28	NA	9.7e-07	BP	IFI6_Macrophages_Data
280	GO:0044419	biological process involved in interspecies interaction between organisms	260	94	NA	1e-06	BP	IFI6_Macrophages_Data
281	GO:0046034	ATP metabolic process	79	16	2.08	8.9e-11	BP	IFI6_CD4TCells_Data
282	GO:0006119	oxidative phosphorylation	48	12	1.27	1.8e-09	BP	IFI6_CD4TCells_Data
283	GO:0051607	defense response to virus	44	11	1.16	9.1e-09	BP	IFI6_CD4TCells_Data
284	GO:0140546	defense response to symbiont	44	11	1.16	9.1e-09	BP	IFI6_CD4TCells_Data
285	GO:0042773	ATP synthesis coupled electron transport	36	10	0.95	1.5e-08	BP	IFI6_CD4TCells_Data
286	GO:0022900	electron transport chain	40	10	1.05	4.5e-08	BP	IFI6_CD4TCells_Data
287	GO:0022904	respiratory electron transport chain	40	10	1.05	4.5e-08	BP	IFI6_CD4TCells_Data
288	GO:0009615	response to virus	52	11	1.37	6e-08	BP	IFI6_CD4TCells_Data
289	GO:0042775	mitochondrial ATP synthesis coupled electron transport	32	9	0.84	7.3e-08	BP	IFI6_CD4TCells_Data
290	GO:0002376	immune system process	382	28	10.07	2.5e-07	BP	IFI6_CD4TCells_Data
291	GO:0006091	generation of precursor metabolites and energy	116	14	3.06	1.4e-06	BP	IFI6_CD4TCells_Data
292	GO:0045333	cellular respiration	57	10	1.5	1.6e-06	BP	IFI6_CD4TCells_Data
293	GO:0006120	mitochondrial electron transport, NADH to ubiquinone	16	6	0.42	1.9e-06	BP	IFI6_CD4TCells_Data
294	GO:0006955	immune response	241	20	6.36	2.8e-06	BP	IFI6_CD4TCells_Data
295	GO:0015980	energy derivation by oxidation of organic compounds	79	11	2.08	5e-06	BP	IFI6_CD4TCells_Data
296	GO:0002252	immune effector process	116	13	3.06	7.9e-06	BP	IFI6_CD4TCells_Data
297	GO:0098542	defense response to other organism	143	14	3.77	1.7e-05	BP	IFI6_CD4TCells_Data
298	GO:0006952	defense response	215	17	5.67	3.4e-05	BP	IFI6_CD4TCells_Data
299	GO:1902600	proton transmembrane transport	21	5	0.55	0.00017	BP	IFI6_CD4TCells_Data
300	GO:0034340	response to type I interferon	12	4	0.32	0.00019	BP	IFI6_CD4TCells_Data
301	GO:0051607	defense response to virus	44	12	NA	2.3e-12	BP	IFI6_CD8TCells_Data
302	GO:0140546	defense response to symbiont	44	12	NA	2.3e-12	BP	IFI6_CD8TCells_Data
303	GO:0002376	immune system process	381	27	NA	9.1e-12	BP	IFI6_CD8TCells_Data
304	GO:0009615	response to virus	52	12	NA	2e-11	BP	IFI6_CD8TCells_Data
305	GO:0009605	response to external stimulus	315	21	NA	1.3e-08	BP	IFI6_CD8TCells_Data
306	GO:0032103	positive regulation of response to external stimulus	58	10	NA	2.3e-08	BP	IFI6_CD8TCells_Data
307	GO:0002252	immune effector process	114	13	NA	2.7e-08	BP	IFI6_CD8TCells_Data
308	GO:0006952	defense response	212	17	NA	3.1e-08	BP	IFI6_CD8TCells_Data
309	GO:0098542	defense response to other organism	141	14	NA	4.3e-08	BP	IFI6_CD8TCells_Data
310	GO:0043207	response to external biotic stimulus	181	15	NA	1.5e-07	BP	IFI6_CD8TCells_Data
311	GO:0051707	response to other organism	181	15	NA	1.5e-07	BP	IFI6_CD8TCells_Data
312	GO:0006955	immune response	241	17	NA	2.1e-07	BP	IFI6_CD8TCells_Data
313	GO:0009607	response to biotic stimulus	189	15	NA	2.7e-07	BP	IFI6_CD8TCells_Data
314	GO:0046034	ATP metabolic process	77	10	NA	3.8e-07	BP	IFI6_CD8TCells_Data
315	GO:0034097	response to cytokine	131	12	NA	1.1e-06	BP	IFI6_CD8TCells_Data
316	GO:0044419	biological process involved in interspecies interaction between organisms	214	15	NA	1.4e-06	BP	IFI6_CD8TCells_Data
317	GO:0032101	regulation of response to external stimulus	114	11	NA	2e-06	BP	IFI6_CD8TCells_Data
318	GO:0045087	innate immune response	115	11	NA	2.2e-06	BP	IFI6_CD8TCells_Data
319	GO:0071345	cellular response to cytokine stimulus	118	11	NA	2.8e-06	BP	IFI6_CD8TCells_Data
320	GO:0050921	positive regulation of chemotaxis	15	5	NA	2.9e-06	BP	IFI6_CD8TCells_Data

## Sheet: DE_AdHANP_Genes
	Macrophages Only	CD4 T Cells Only	CD8 T Cells Only	B Cells Only	Macrophages/CD4 T Cells	Macrophages/CD8 T Cells	Macrophages/B Cells	CD4 T Cells/CD8 T Cells	CD4 T Cells/B Cells	CD8 T Cells/B Cells	Macrophages/CD4 T Cells/CD8 T Cells	Macrophages/CD4 T Cells/B Cells	Macrophages/CD8 T Cells/B Cells	CD4 T Cells/CD8 T Cells/B Cells	All 4
1	ELAVL4-Down		THSD7B-Down	S100A4-Up
2	BEST4-Down		CDK6-Down	LPCAT4-Up
3	S100A2-Down		SEC24B-Down	CCDC167-Up
4	INTS6L-Down		GPR34-Down	TEAD3-Up
5			GPR82-Down	CHKB-Up
6			RPS6KA5-Down	NDOR1-Up
7			YY1-Down

## Sheet: DE_Il1b_Genes
	Macrophages Only	CD4 T Cells Only	CD8 T Cells Only	B Cells Only	Macrophages/CD4 T Cells	Macrophages/CD8 T Cells	Macrophages/B Cells	CD4 T Cells/CD8 T Cells	CD4 T Cells/B Cells	CD8 T Cells/B Cells	Macrophages/CD4 T Cells/CD8 T Cells	Macrophages/CD4 T Cells/B Cells	Macrophages/CD8 T Cells/B Cells	CD4 T Cells/CD8 T Cells/B Cells	All 4
1	ABHD17B-Down	GNE-Down	COQ3-Down	STMN1-Up		MXD1-Down		FOXO1-Down		GAPDH-Down
2	CEP85L-Down	DTNA-Up	SESN1-Down	HSH2D-Up		CPD-Down		RNF24-Down
3	FBXO33-Down	SAMD4B-Down	FOXO3-Down	BLOC1S2-Up
4	UHRF2-Down	MRPL55-Down	PRDM1-Down	RIDA-Up
5	RIC1-Down	RHOD-Up	NEDD4L-Up	GON7-Up
6	ZNF770-Down	IL10-Down	ZNF618-Down	ALG12-Up
7	LSG1-Down	SLC7A11-Up	SMPDL3A-Down	SLC46A3-Up
8	EAF2-Down	SDAD1-Down	HIF1A-Down
9	ABHD5-Down	SRRT-Down	RNF146-Down
10	CCDC71-Down	WDR73-Up	SYNE2-Down
11	BEST4-Down	PLCG1-Down	DNAJC17-Down
12	SLC35D1-Down	CCL4-Down	C21orf91-Down
13	KRTDAP-Up	CBX4-Down	FOXP1-Down
14	BBC3-Down		GCSAM-Down
15	CASTOR1-Down		ABHD10-Up
16	SLC30A1-Down		TFDP2-Down
17	FAM241A-Down		SLC35A5-Up
18	ZFP36L2-Down		DIPK2A-Down
19	CKAP2L-Down		CBFB-Down
20	ID2-Down		MAF-Down
21	MFSD3-Down		BEND5-Down
22	DENND2C-Down		AKR1A1-Down
23	MYLIP-Down		GADD45A-Down
24	TNFRSF21-Down		CABLES1-Down
25	BAZ1A-Down		CLIC4-Down
26	ZFP36L1-Down		CTR9-Down
27	REM2-Down		ABTB2-Down
28	TNF-Down		F2R-Down
29	IL23A-Down		PTPRJ-Down
30	CPEB4-Down		PLBD2-Up
31	UAP1L1-Down		MMAB-Up
32			GRK3-Down
33			GPR55-Down
34			DAPL1-Down
35			NMUR1-Down
36			THSD7B-Down
37			EEF1B2-Down
38			CFLAR-Down
39			PLCL1-Down
40			OLA1-Down
41			DNAH11-Up
42			TMEM135-Down
43			LAX1-Down
44			CD3D-Down
45			TNIP3-Down
46			CCNG2-Down
47			SEPTIN11-Down
48			EVA1A-Down
49			CYRIA-Down
50			IL1RL1-Up
51			MGAT4A-Down
52			ITGAD-Down
53			FOSL2-Down
54			ARHGAP25-Down
55			EXOSC4-Up
56			BCAR3-Down
57			SLC30A7-Down
58			SH2D2A-Down
59			CHD7-Up
60			GPR34-Down
61			GPR82-Down
62			ARG2-Down
63			YY1-Down
64			GABBR1-Down
65			DNPH1-Up
66			IFNG-Down
67			CDKN1B-Down
68			FBXO7-Down
69			NR4A1-Down
70			GTPBP1-Down
71			JOSD1-Down
72			KLRK1-Down
73			YBX3-Up
74			B4GALNT1-Down
75			NPM1-Down
76			NDUFS4-Down
77			PLPP1-Down
78			SAP30L-Down
79			BPNT1-Down
80			PHYH-Up
81			PPP1R16B-Down
82			ZNF831-Down
83			CCL3L1-Down
84			CCL5-Down
85			SGCA-Up
86			NME1-Up

## Sheet: DE_PH1N1_Genes
	Macrophages Only	CD4 T Cells Only	CD8 T Cells Only	B Cells Only	Macrophages/CD4 T Cells	Macrophages/CD8 T Cells	Macrophages/B Cells	CD4 T Cells/CD8 T Cells	CD4 T Cells/B Cells	CD8 T Cells/B Cells	Macrophages/CD4 T Cells/CD8 T Cells	Macrophages/CD4 T Cells/B Cells	Macrophages/CD8 T Cells/B Cells	CD4 T Cells/CD8 T Cells/B Cells	All 4
1	GBA2-Down	GNE-Down	DAAM1-Down	ISG20-Up		MXD1-Down		EPSTI1-Down		IRAK2-Down	MX1-Up	DDX60-Up			IFI6-Up
2	STXBP1-Down	GCH1-Down	MX2-Up	ZNRF1-Down							CTR9-Down
3	MSL2-Down	BBC3-Down	MCOLN2-Down	FADS3-Down							HSH2D-Up
4	ZBTB11-Down	MAP4K4-Down	NRBF2-Down	EGLN1-Down							HERC5-Up
5	LSG1-Down	BCAS2-Down	ATF3-Down	TMEM192-Up							RSAD2-Up
6	GLT8D1-Down	ATP7A-Down	NMRAL1-Up	ALG12-Up							DHX58-Up
7	NEK4-Down	ARG2-Down	CD40LG-Down	ITM2B-Down
8	UBA7-Down	TAPBP-Down	GMPR-Down	STUM-Down
9	PARD6A-Down	SINHCAF-Down	NR4A1-Down	IPO9-Down
10	IFI44L-Down	RNF24-Down	GZMA-Up	L3MBTL1-Down
11	IFI44-Up		MAP3K8-Down
12	BEST4-Down
13	ISG15-Up
14	AGRN-Up
15	SLC35D1-Down
16	SESN2-Down
17	IRF3-Down
18	MED26-Down
19	PRR7-Down
20	UBE2L6-Down
21	RETN-Down
22	SH2D3A-Down
23	IRF7-Up
24	PHYKPL-Down
25	GADD45B-Down
26	STK11-Down
27	UNC93B1-Down
28	ALDH3B2-Down
29	GFPT2-Down
30	IFIT2-Down
31	HPGD-Down
32	GADD45G-Down
33	P4HA1-Down
34	IFIT3-Down
35	IFIT1-Up
36	PPIF-Down
37	SPATA4-Up
38	IRS1-Down
39	STAT1-Down
40	IER5-Down
41	TRIM34-Down
42	FAM241A-Down
43	HERC6-Up
44	EIF2AK2-Down
45	CKAP2L-Down
46	SLC20A1-Down
47	NDUFAB1-Down
48	CMPK2-Down
49	ID2-Down
50	MYBL1-Down
51	RWDD3-Down
52	ADAR-Down
53	RAB2A-Down
54	DCAF13-Down
55	MYLIP-Down
56	IRF9-Down
57	ISG12(A)-Up
58	NUBPL-Down
59	PML-Down
60	TNF-Down
61	GCLC-Down
62	PPP1R10-Down
63	PRKAG1-Down
64	GPD1-Down
65	ADA2-Down
66	GM2A-Down
67	ACBD5-Down
68	OSER1-Down
69	ZBP1-Down
70	PARD6B-Down
71	FOXS1-Down
72	MAP1LC3A-Down
73	KLHL11-Down
74	FBXO39-Up
75	CDK12-Down
76	ARL4D-Down
77	XAF1-Up
78	POLG2-Down
79	SRSF2-Down
80	FOXJ1-Down
81	LGALS3BP-Up
82	LSMEM1-Down

## Sheet: DE_IFI6_Genes
	Macrophages Only	CD4 T Cells Only	CD8 T Cells Only	B Cells Only	Macrophages/CD4 T Cells	Macrophages/CD8 T Cells	Macrophages/B Cells	CD4 T Cells/CD8 T Cells	CD4 T Cells/B Cells	CD8 T Cells/B Cells	Macrophages/CD4 T Cells/CD8 T Cells	Macrophages/CD4 T Cells/B Cells	Macrophages/CD8 T Cells/B Cells	CD4 T Cells/CD8 T Cells/B Cells	All 4
1	ITGA11-Down	DNAH12-Down	MX2-Up	GHSR-Up	AGRN-Up	IFIT3-Up	IFI44-Up						ISG20-Up		MX1-Up
2	CA12-Down	KIAA0319-Down		IFI44L-Up		CXCL10-Up	ISG15-Up						RSAD2-Up		IRF7-Up
3	TAFA4-Down	RNASE6-Up		DPH2-Up			HERC6-Up						DHX58-Up		DDX60-Up
4	GRIP2-Down	GPC5-Down		BST2-Up											HERC5-Up
5	SPIRE2-Down	TGM3-Up		NUDT22-Up											XAF1-Up
6	HSH2D-Up			OAS2-Up
7	IFIT2-Up			ZNF704-Down
8	IFIT1-Up			SLIT3-Up
9	TMEM156-Up			EPSTI1-Up
10	AMCF-II-Down			PHACTR3-Up
11	PPP1R42-Down			CST3-Down
12	NECTIN4-Down			TMEM106A-Up
13	ADGRG2-Down			PARP12-Up
14	ISG12(A)-Up
15	ETV7-Up
16	TEX33-Up
17	ZNF385C-Down
18	DNAH2-Down
19	LGALS3BP-Up
