# Supplementary material for: Single-cell analysis reveals lasting immunological consequences of influenza infection and respiratory immunization in the pig lung
Source: PLoS Pathog. 2024 Jul 18;20(7):e1011910. doi: 10.1371/journal.ppat.1011910 (PMC11257366; doi:10.1371/journal.ppat.1011910)
Supplement: S5 Table — Lists of genes and scores as outputted by the scoreMarkers function (scran 1.26.0), ranking genes by their degree of distinctive expression versus all other clusters. (ZIP) [file ppat.1011910.s012.zip]

Archive with 2 entries (2 files):
- Table S5 - ClusterMarkers.xlsb
- __MACOSX/._Table S5 - ClusterMarkers.xlsb
