# Supplementary material for: Single-cell analysis reveals lasting immunological consequences of influenza infection and respiratory immunization in the pig lung
Source: PLoS Pathog. 2024 Jul 18;20(7):e1011910. doi: 10.1371/journal.ppat.1011910 (PMC11257366; doi:10.1371/journal.ppat.1011910)
Supplement: S6 Table — Lists of genes and their respective p values as performed using a NEgative Binomial mixed model Using a Large-sample Approximation (NEBULA) for each treatment condition and cell type combination versus naive. Adj.P.Val were calculated using the Benjamini-Hochberg procedure as implemented in p.adjust (stats v4.1.1). (TXT) [file ppat.1011910.s013.txt]

	ID	logFC	AveExpr	adj.P.Val	diffexpressed	dataset
1	ALDH1A1	-0.170395678636312	0.547634926975827	0.980921612119635	NO	PH1N1_Macrophages_Data
2	ANXA1	0.0496478527606184	0.206827238927871	0.985936992933804	NO	PH1N1_Macrophages_Data
3	TRPM6	-0.117004565129301	0.207218122253909	0.96152799685769	NO	PH1N1_Macrophages_Data
4	C9orf40	0.0121970142780001	0.0380701928774208	0.980921612119635	NO	PH1N1_Macrophages_Data
5	CARNMT1	-0.0635977350902842	0.0481765866034943	0.79527952694719	NO	PH1N1_Macrophages_Data
6	NMRK1	-0.189172375272557	0.14752956304902	0.802528787873309	NO	PH1N1_Macrophages_Data
7	OSTF1	0.00752503023052464	0.0584080335372018	0.993553259821651	NO	PH1N1_Macrophages_Data
8	PCSK5	-0.407834916479415	0.257581794225326	0.696569502350531	NO	PH1N1_Macrophages_Data
9	ENSSSCG00000057774	-0.527404814844568	0.266122449814979	0.510918925146361	NO	PH1N1_Macrophages_Data
10	RFK	-0.0746189730087438	0.0982788230860552	0.940556889368044	NO	PH1N1_Macrophages_Data
11	GCNT1	-0.174354428754667	0.134060476580095	0.798545013509828	NO	PH1N1_Macrophages_Data
12	ENSSSCG00000039009	-0.37108007174867	0.214994822345725	0.64279051729247	NO	PH1N1_Macrophages_Data
13	VPS13A	-0.039656257442619	0.0934684780615356	0.980768140063388	NO	PH1N1_Macrophages_Data
14	GRIK2	-0.266870459366771	0.351469302195361	0.940556889368044	NO	PH1N1_Macrophages_Data
15	COQ3	0.0698065826988728	0.0642529349308232	0.864455877301529	NO	PH1N1_Macrophages_Data
16	LMBRD1	0.17646515609694	0.0508355351832662	0.0407663913311264	NO	PH1N1_Macrophages_Data
17	PNISR	0.0148245137064081	0.107706674719812	0.993065279667235	NO	PH1N1_Macrophages_Data
18	COL19A1	0.183171025288899	0.282154837996727	0.952928686908887	NO	PH1N1_Macrophages_Data
19	ENSSSCG00000004261	0.296113973306055	0.283601577817608	0.873869342756635	NO	PH1N1_Macrophages_Data
20	USP45	0.0523548998869744	0.132269048019329	0.980768140063388	NO	PH1N1_Macrophages_Data
21	KPNA5	-0.191950644494902	0.141960688605491	0.78512767280263	NO	PH1N1_Macrophages_Data
22	ENSSSCG00000038757	-0.118097039833514	0.0929173123618394	0.805618393012053	NO	PH1N1_Macrophages_Data
23	CCNC	-0.116627957729279	0.0688293890924315	0.653430750906277	NO	PH1N1_Macrophages_Data
24	GNA14	-0.383940749874248	0.188345862716839	0.476510355041394	NO	PH1N1_Macrophages_Data
25	ZUP1	0.14508736909172	0.100969751758833	0.753810546469868	NO	PH1N1_Macrophages_Data
26	ABHD17B	-0.202488387911872	0.0547867656883131	0.0218148607817559	NO	PH1N1_Macrophages_Data
27	C9orf85	0.00861609789058656	0.0688524949451513	0.993553259821651	NO	PH1N1_Macrophages_Data
28	PTP4A1	-0.0497578194368738	0.184593163649378	0.983523902451065	NO	PH1N1_Macrophages_Data
29	ZFAND5	0.0107050499541659	0.203628092115383	0.997152011992347	NO	PH1N1_Macrophages_Data
30	KLHL32	-0.312731490388163	0.193789841574297	0.68636123023026	NO	PH1N1_Macrophages_Data
31	TMC1	-0.000466748285846369	0.14155664586837	0.99892766170954	NO	PH1N1_Macrophages_Data
32	ENSSSCG00000004246	-0.235885165363411	0.0951487277603439	0.268520689568162	NO	PH1N1_Macrophages_Data
33	ASF1A	0.0604483028683934	0.131007762441451	0.978194423830765	NO	PH1N1_Macrophages_Data
34	CEP85L	-0.0542785700494362	0.0481208316847535	0.854602126806972	NO	PH1N1_Macrophages_Data
35	TLE4	0.352460468045016	0.276596608955776	0.805618393012053	NO	PH1N1_Macrophages_Data
36	TXNDC16	0.108958778267853	0.0746528551837733	0.744501497068899	NO	PH1N1_Macrophages_Data
37	GPR137C	0.108932327118655	0.161516801145482	0.952240175449415	NO	PH1N1_Macrophages_Data
38	GJA1	0.00117883490372011	0.373789741135889	0.99892766170954	NO	PH1N1_Macrophages_Data
39	ERO1A	-0.103454666505401	0.0954793684910382	0.865640749445943	NO	PH1N1_Macrophages_Data
40	TBC1D32	0.396398764795372	0.309588264780808	0.802636546932408	NO	PH1N1_Macrophages_Data
41	PSMC6	-0.00443952089740395	0.0922730484111486	0.997152011992347	NO	PH1N1_Macrophages_Data
42	ENSSSCG00000033805	0.191971352266967	0.392607016878661	0.975595762216311	NO	PH1N1_Macrophages_Data
43	GNAQ	0.0472973358430642	0.0826502772477694	0.96152799685769	NO	PH1N1_Macrophages_Data
44	MMS22L	-0.0644192146169728	0.200142116147909	0.980768140063388	NO	PH1N1_Macrophages_Data
45	CEP78	-0.282412924735495	0.169266394474748	0.66648024163621	NO	PH1N1_Macrophages_Data
46	STYX	-0.0489765111367784	0.0758340380841437	0.954057794919275	NO	PH1N1_Macrophages_Data
47	GNPNAT1	0.0132452485443154	0.115263369662967	0.994131708106921	NO	PH1N1_Macrophages_Data
48	NUS1	-0.187534574575027	0.1092266146293	0.647299761527068	NO	PH1N1_Macrophages_Data
49	GOPC	-0.0155898847909536	0.0762776651641302	0.986776044485602	NO	PH1N1_Macrophages_Data
50	HACE1	0.068961809342643	0.0873231882003816	0.939729007528835	NO	PH1N1_Macrophages_Data
51	DDHD1	-0.0629923583787498	0.0681275951249035	0.907163489662456	NO	PH1N1_Macrophages_Data
52	DCBLD1	-0.0859393354586274	0.0517683488984365	0.668229582423751	NO	PH1N1_Macrophages_Data
53	BMP4	-0.25566919802317	0.335388203099044	0.940556889368044	NO	PH1N1_Macrophages_Data
54	CDKN3	-0.220183892233699	0.103221509277973	0.428199859337268	NO	PH1N1_Macrophages_Data
55	CNIH1	0.0296195596898223	0.116973706531755	0.985221619792242	NO	PH1N1_Macrophages_Data
56	PREP	-0.172124573294435	0.0631133861194985	0.191228592610361	NO	PH1N1_Macrophages_Data
57	GMFB	-0.107971050286299	0.044570536446664	0.292373639991044	NO	PH1N1_Macrophages_Data
58	MANEA	-0.0764726987743242	0.109118536908751	0.949839965168076	NO	PH1N1_Macrophages_Data
59	PHF3	-0.0814540039768066	0.0691884252668986	0.834451556214847	NO	PH1N1_Macrophages_Data
60	CGRRF1	-0.0468972852888048	0.049568521539766	0.901106620875811	NO	PH1N1_Macrophages_Data
61	RPS29	-0.0399771481291767	0.188887233734009	0.986776044485602	NO	PH1N1_Macrophages_Data
62	UFL1	0.0207544660662947	0.0439201759936282	0.976898947834424	NO	PH1N1_Macrophages_Data
63	LRR1	-0.0686065430842543	0.102911741974477	0.952240175449415	NO	PH1N1_Macrophages_Data
64	MAN1A1	0.0539471931130341	0.0885569004902803	0.960822963612928	NO	PH1N1_Macrophages_Data
65	FBXL4	-0.0267833548889562	0.101255484232514	0.984009431345406	NO	PH1N1_Macrophages_Data
66	RPL36AL	0.0822324871916255	0.0572197144822946	0.753810546469868	NO	PH1N1_Macrophages_Data
67	FAM135A	0.045437623301311	0.089095477218906	0.97083951719753	NO	PH1N1_Macrophages_Data
68	MGAT2	-0.176246312096489	0.194741693025937	0.912246566227844	NO	PH1N1_Macrophages_Data
69	DNAAF2	0.109761353920614	0.128218667407102	0.922932516748834	NO	PH1N1_Macrophages_Data
70	POLE2	-0.0846310851948946	0.138399713020669	0.960297781160849	NO	PH1N1_Macrophages_Data
71	ASCC3	-0.0402835233551268	0.0634743704705387	0.956455653418506	NO	PH1N1_Macrophages_Data
72	ADGRB3	0.189864769926006	0.324346271590674	0.96152799685769	NO	PH1N1_Macrophages_Data
73	KLHDC1	0.215042705971817	0.123400937064091	0.635703460963261	NO	PH1N1_Macrophages_Data
74	KLHDC2	0.11727053288105	0.0554533212185148	0.435358666587475	NO	PH1N1_Macrophages_Data
75	NEMF	0.0235514526860777	0.0560694373225379	0.980768140063388	NO	PH1N1_Macrophages_Data
76	RAB11A	0.00671887863278384	0.0506642238019039	0.993553259821651	NO	PH1N1_Macrophages_Data
77	NDUFAF4	-0.0200878035205556	0.147971160888573	0.993445706093844	NO	PH1N1_Macrophages_Data
78	ARF6	0.023750807102409	0.185313053936728	0.993553259821651	NO	PH1N1_Macrophages_Data
79	RTRAF	0.0438648060406768	0.0567632262096405	0.940556889368044	NO	PH1N1_Macrophages_Data
80	MEGF11	-0.549084451979509	0.26869360371852	0.474767624091651	NO	PH1N1_Macrophages_Data
81	FRMD6	0.0316635039081271	0.215437133035882	0.991094549552164	NO	PH1N1_Macrophages_Data
82	ENSSSCG00000028092	0.0845475902812507	0.0206152181613875	0.00600204246972629	NO	PH1N1_Macrophages_Data
83	DIS3L	0.0376656937164176	0.0953641018388462	0.980768140063388	NO	PH1N1_Macrophages_Data
84	TIPIN	-0.060956641758198	0.118513267180182	0.970597499015479	NO	PH1N1_Macrophages_Data
85	MAP2K1	0.0311311448462982	0.0539846058523079	0.96152799685769	NO	PH1N1_Macrophages_Data
86	VCPKMT	-0.11279051545915	0.108158183057089	0.874188980721491	NO	PH1N1_Macrophages_Data
87	SOS2	0.00684301191298927	0.0779303747133855	0.996488248712974	NO	PH1N1_Macrophages_Data
88	ENSSSCG00000050792	0.140117227574498	0.187841997826162	0.942778229691385	NO	PH1N1_Macrophages_Data
89	L2HGDH	0.125311697420961	0.111847311580213	0.857210283695552	NO	PH1N1_Macrophages_Data
90	DMAC2L	0.0191719848272318	0.141120805859949	0.993441598081978	NO	PH1N1_Macrophages_Data
91	SNAPC5	-0.0139755878190923	0.0882925512260415	0.989810120760661	NO	PH1N1_Macrophages_Data
92	RPL4	-0.100398640208286	0.0880299472946027	0.848299533132253	NO	PH1N1_Macrophages_Data
93	CTDP1	-0.0201955588114395	0.0842036982147845	0.985936992933804	NO	PH1N1_Macrophages_Data
94	NETO1	0.200096205750604	0.313902669412786	0.956287975148936	NO	PH1N1_Macrophages_Data
95	MAP4K5	0.0427730213541957	0.130768113905709	0.980768140063388	NO	PH1N1_Macrophages_Data
96	ZWILCH	-0.16295617950636	0.125203640380518	0.798449800582749	NO	PH1N1_Macrophages_Data
97	ATL1	-0.163939221913604	0.234931341860768	0.949839965168076	NO	PH1N1_Macrophages_Data
98	SNRPA1	-0.00256669825290137	0.0352526583958292	0.996516279385009	NO	PH1N1_Macrophages_Data
99	LCTL	-0.183912466972203	0.273757120447617	0.952240175449415	NO	PH1N1_Macrophages_Data
100	SMAD6	0.0181854065404808	0.188180348388357	0.995531930641886	NO	PH1N1_Macrophages_Data
101	TLE3	-0.036476356819215	0.0826728198463674	0.979645891077033	NO	PH1N1_Macrophages_Data
102	SAV1	-0.0494327762901059	0.0872985990238351	0.96152799685769	NO	PH1N1_Macrophages_Data
103	MBP	-0.00831534598119111	0.0702570860367976	0.994131708106921	NO	PH1N1_Macrophages_Data
104	ENSSSCG00000004963	0.0595889640929353	0.0742561443950596	0.937255522161151	NO	PH1N1_Macrophages_Data
105	NIN	-0.0630506973344692	0.103558560517734	0.960822963612928	NO	PH1N1_Macrophages_Data
106	GLCE	-0.0983581686348372	0.0889991748088445	0.859645503835165	NO	PH1N1_Macrophages_Data
107	PAQR5	0.334621504569676	0.303741530538646	0.85970324742834	NO	PH1N1_Macrophages_Data
108	PYGL	-0.0664033957018553	0.0832082727094938	0.937707241829182	NO	PH1N1_Macrophages_Data
109	KIF23	-0.0891204952697242	0.117111993735352	0.940556889368044	NO	PH1N1_Macrophages_Data
110	RPLP1	-0.00432910633536025	0.0930936865417155	0.997152011992347	NO	PH1N1_Macrophages_Data
111	ZNF236	0.0704067961813969	0.0837281064130453	0.926571205935575	NO	PH1N1_Macrophages_Data
112	SMAD3	-0.0879435219942662	0.191762716528064	0.978194423830765	NO	PH1N1_Macrophages_Data
113	ABHD12B	-0.409489443834914	0.170762050169361	0.306422055721747	NO	PH1N1_Macrophages_Data
114	ZNF516	-0.155569798595909	0.191752098078698	0.936780399393647	NO	PH1N1_Macrophages_Data
115	TRIM9	-0.260117060292969	0.203623602999745	0.804235384007761	NO	PH1N1_Macrophages_Data
116	NFATC1	0.120784262241053	0.0753619275831695	0.693102249744998	NO	PH1N1_Macrophages_Data
117	AAGAB	0.0161221300623469	0.0750696532916577	0.986776044485602	NO	PH1N1_Macrophages_Data
118	TMX1	-0.0685084882375903	0.0459246238015332	0.728053381780279	NO	PH1N1_Macrophages_Data
119	C15orf61	0.0383071163702862	0.0755474721459058	0.971665978995714	NO	PH1N1_Macrophages_Data
120	MDGA2	-0.276485412977472	0.306377443288068	0.912731005109348	NO	PH1N1_Macrophages_Data
121	MAP2K5	0.0633158471612107	0.101617772314515	0.958140815390229	NO	PH1N1_Macrophages_Data
122	C14orf28	0.145475129783457	0.198232678220789	0.944853613484964	NO	PH1N1_Macrophages_Data
123	KLHL28	-0.0460294007769558	0.0534300020016458	0.922608789646403	NO	PH1N1_Macrophages_Data
124	TOGARAM1	-0.017911270531374	0.0896269978006571	0.987438972493477	NO	PH1N1_Macrophages_Data
125	ATP9B	0.132756422382058	0.0829798439311618	0.693750554081526	NO	PH1N1_Macrophages_Data
126	PRPF39	-0.100083005395948	0.127457255020513	0.939729007528835	NO	PH1N1_Macrophages_Data
127	FKBP3	-0.0764336602026016	0.082091008134014	0.905993174622102	NO	PH1N1_Macrophages_Data
128	PIAS1	-0.0214212231948664	0.0946347110612267	0.986776044485602	NO	PH1N1_Macrophages_Data
129	FANCM	0.341655775987478	0.182338614442284	0.572381772762095	NO	PH1N1_Macrophages_Data
130	CALML4	0.0844559867618203	0.364368686887012	0.986776044485602	NO	PH1N1_Macrophages_Data
131	CLN6	0.133467509905132	0.136200911882766	0.890113836851279	NO	PH1N1_Macrophages_Data
132	TSHZ1	-0.0337289389615399	0.147347861451217	0.986776044485602	NO	PH1N1_Macrophages_Data
133	ZADH2	0.0532355451938428	0.0477735178497513	0.85963802780574	NO	PH1N1_Macrophages_Data
134	ENSSSCG00000053589	0.161951184173418	0.124532658672969	0.798545013509828	NO	PH1N1_Macrophages_Data
135	MIS18BP1	-0.0762039528111264	0.112034988127929	0.952240175449415	NO	PH1N1_Macrophages_Data
136	CNDP1	-0.682731537163985	0.319196246678305	0.425156461276633	NO	PH1N1_Macrophages_Data
137	FEM1B	-0.0770136999817426	0.0884133293527904	0.919539072778867	NO	PH1N1_Macrophages_Data
138	ITGA11	-0.00661293403732715	0.503219599598389	0.997920614587983	NO	PH1N1_Macrophages_Data
139	CORO2B	-0.420455180833228	0.269474480621045	0.706324390214152	NO	PH1N1_Macrophages_Data
140	CNDP2	0.0541954270930197	0.0537168358819052	0.880276311466312	NO	PH1N1_Macrophages_Data
141	UACA	-0.52444070772817	0.500999956635024	0.873357149860944	NO	PH1N1_Macrophages_Data
142	MPHOSPH10	-0.258916305496817	0.150607253018251	0.646156684504759	NO	PH1N1_Macrophages_Data
143	MCEE	0.0148111693626591	0.077520602619869	0.987850554749834	NO	PH1N1_Macrophages_Data
144	FAM189A1	0.0455347891817311	0.0742053024737348	0.960019760197477	NO	PH1N1_Macrophages_Data
145	TJP1	-0.128556050755865	0.212507893689644	0.961273514681835	NO	PH1N1_Macrophages_Data
146	LRRC49	0.0604647370135493	0.622655892746833	0.995531930641886	NO	PH1N1_Macrophages_Data
147	THSD4	-0.10454009474247	0.308714045966176	0.980768140063388	NO	PH1N1_Macrophages_Data
148	CYB5A	0.0572696880288269	0.0486005766329251	0.834250491153222	NO	PH1N1_Macrophages_Data
149	ENSSSCG00000037781	-0.0813112212631736	0.19701358302815	0.980768140063388	NO	PH1N1_Macrophages_Data
150	MYO9A	0.0359352497333368	0.0785027774817562	0.978194423830765	NO	PH1N1_Macrophages_Data
151	SENP8	0.123613079359072	0.0631361894187337	0.51859559526948	NO	PH1N1_Macrophages_Data
152	ENSSSCG00000026167	0.351914498725406	0.136150749668596	0.232469932680092	NO	PH1N1_Macrophages_Data
153	GEMIN2	0.0161188160375188	0.0432132125430259	0.980768140063388	NO	PH1N1_Macrophages_Data
154	MTMR10	0.011932326227234	0.0631396132624502	0.987933945381933	NO	PH1N1_Macrophages_Data
155	TRAPPC6B	0.115392727484057	0.0385624210864338	0.121287441988704	NO	PH1N1_Macrophages_Data
156	FAN1	-0.162575683733815	0.10702979615976	0.721010624450621	NO	PH1N1_Macrophages_Data
157	PNN	-0.103115275023553	0.100231387037825	0.874908316698847	NO	PH1N1_Macrophages_Data
158	TIMM21	0.0274627514334153	0.0692170408111282	0.980768140063388	NO	PH1N1_Macrophages_Data
159	FBXO15	0.269970775090491	0.106223721909899	0.243579337776342	NO	PH1N1_Macrophages_Data
160	ENSSSCG00000004983	-0.00252728264282539	0.075929991825475	0.997600385520855	NO	PH1N1_Macrophages_Data
161	SOCS6	-0.1058031994976	0.0777140936157735	0.783251118942054	NO	PH1N1_Macrophages_Data
162	RTTN	0.000236028167923309	0.0880898707946541	0.999154421294766	NO	PH1N1_Macrophages_Data
163	CD226	-0.101764120578134	0.407647201138121	0.985699532481497	NO	PH1N1_Macrophages_Data
164	DOK6	0.161756715503042	0.113704489225054	0.757199703869524	NO	PH1N1_Macrophages_Data
165	TM2D3	0.100175558817404	0.0968653298797223	0.874631649989836	NO	PH1N1_Macrophages_Data
166	ENSSSCG00000040252	-0.0690539266460053	0.103006841510937	0.952240175449415	NO	PH1N1_Macrophages_Data
167	FBXO33	-0.163029948750875	0.0419319317102271	0.0124177073529828	NO	PH1N1_Macrophages_Data
168	ENSSSCG00000034963	-0.348301637143105	0.251225500842941	0.770190425623147	NO	PH1N1_Macrophages_Data
169	MTRF1L	-0.0402058046741728	0.103787264030997	0.980768140063388	NO	PH1N1_Macrophages_Data
170	FBXO5	0.0575763574704277	0.115808029452372	0.97488727929441	NO	PH1N1_Macrophages_Data
171	LRP11	0.328863605927204	0.37665901903179	0.918966466597698	NO	PH1N1_Macrophages_Data
172	PCMT1	0.00276045393700849	0.05386440423029	0.997152011992347	NO	PH1N1_Macrophages_Data
173	NUP43	-0.0415083309045403	0.0623842936425822	0.952240175449415	NO	PH1N1_Macrophages_Data
174	FIG4	0.0758189336006669	0.093955425629135	0.937255522161151	NO	PH1N1_Macrophages_Data
175	CNKSR3	-0.364799896062189	0.396914863389446	0.90887494122413	NO	PH1N1_Macrophages_Data
176	IPCEF1	0.0793312848237743	0.107350967476734	0.944034630303979	NO	PH1N1_Macrophages_Data
177	OPRM1	-0.0500749487317246	0.199113695495088	0.985221619792242	NO	PH1N1_Macrophages_Data
178	STXBP5	0.0191722310714195	0.0941671142509063	0.987145000834786	NO	PH1N1_Macrophages_Data
179	CDC40	-0.154188534533178	0.118446661535198	0.798449800582749	NO	PH1N1_Macrophages_Data
180	METTL24	0.00638727693426173	0.416918837298468	0.997920614587983	NO	PH1N1_Macrophages_Data
181	MARCKS	-0.156066653402595	0.200785989507856	0.940398514185263	NO	PH1N1_Macrophages_Data
182	ARMC2	0.101740719255606	0.432898543220234	0.986205376298142	NO	PH1N1_Macrophages_Data
183	SESN1	-0.141838738871154	0.074092916393441	0.54312800746163	NO	PH1N1_Macrophages_Data
184	ENSSSCG00000043354	-0.193023611030587	0.247309490829682	0.939729007528835	NO	PH1N1_Macrophages_Data
185	ADGB	-0.0942740313297953	0.232842123283347	0.980768140063388	NO	PH1N1_Macrophages_Data
186	ENSSSCG00000052903	0.134231440894888	0.241421257009951	0.962772358191624	NO	PH1N1_Macrophages_Data
187	CEP57L1	-0.152898791211598	0.151802911023172	0.880840254070745	NO	PH1N1_Macrophages_Data
188	RAB32	-0.104621240952264	0.0363672904540221	0.147911027781188	NO	PH1N1_Macrophages_Data
189	ENSSSCG00000004415	-0.652286192330146	0.539443684880096	0.820378422609272	NO	PH1N1_Macrophages_Data
190	GRM1	-0.029505768313899	0.246712009010559	0.994131708106921	NO	PH1N1_Macrophages_Data
191	CD164	0.0185996577345073	0.126067076950393	0.991094549552164	NO	PH1N1_Macrophages_Data
192	SHPRH	0.0855767185792685	0.0971549864036767	0.916896973745292	NO	PH1N1_Macrophages_Data
193	PPIL6	-0.832461685643413	0.343481958783795	0.292266132371134	NO	PH1N1_Macrophages_Data
194	FBXO30	-0.157042890566989	0.097340771695991	0.686536271311436	NO	PH1N1_Macrophages_Data
195	SMPD2	0.113797518265663	0.0484502014227207	0.327851985455634	NO	PH1N1_Macrophages_Data
196	MICAL1	0.0354082275564616	0.0887412893422324	0.980768140063388	NO	PH1N1_Macrophages_Data
197	ENSSSCG00000004081	-0.0284884711004948	0.15616924792339	0.988102257066099	NO	PH1N1_Macrophages_Data
198	ZBTB24	-0.0570354383454873	0.0656392302194284	0.920493619842704	NO	PH1N1_Macrophages_Data
199	SCML4	-0.142005815388652	0.490874134055539	0.981272133354255	NO	PH1N1_Macrophages_Data
200	SEC63	-0.0699576093875682	0.064288219140365	0.863912684781047	NO	PH1N1_Macrophages_Data
201	ENSSSCG00000004082	0.0267412042290319	0.101573032406859	0.984009431345406	NO	PH1N1_Macrophages_Data
202	OSTM1	-0.0189315646082498	0.0372216392370674	0.971389567400066	NO	PH1N1_Macrophages_Data
203	SNX3	-0.0163132217669814	0.0448766227410214	0.980768140063388	NO	PH1N1_Macrophages_Data
204	AFG1L	0.153539061767821	0.099917667977832	0.715817966831735	NO	PH1N1_Macrophages_Data
205	FOXO3	0.00174240802964858	0.0951169827850817	0.997920614587983	NO	PH1N1_Macrophages_Data
206	ESR1	0.189189392221861	0.106326387920219	0.620180105787376	NO	PH1N1_Macrophages_Data
207	HDAC2	-0.0341843079477039	0.0344610896975058	0.886270591155275	NO	PH1N1_Macrophages_Data
208	CCDC170	0.0974424093843967	0.10591994763393	0.908724458593173	NO	PH1N1_Macrophages_Data
209	HS3ST5	-0.402133129962396	0.344267824092657	0.839696358712775	NO	PH1N1_Macrophages_Data
210	ARMT1	-0.0713093286495838	0.040042432688089	0.619486874019803	NO	PH1N1_Macrophages_Data
211	CDK19	0.167978098408544	0.139179353273184	0.820378422609272	NO	PH1N1_Macrophages_Data
212	RMND1	-0.156113370739905	0.0988387194123644	0.698046281314405	NO	PH1N1_Macrophages_Data
213	ENSSSCG00000004392	-0.148046947925101	0.0561997716809802	0.216866859943503	NO	PH1N1_Macrophages_Data
214	ZBTB2	-0.118504230587302	0.0922018380510496	0.801650463959083	NO	PH1N1_Macrophages_Data
215	GTF3C6	0.0735266917408001	0.0453067857608866	0.679955444078241	NO	PH1N1_Macrophages_Data
216	MTHFD1L	-0.164705360804552	0.247813054166501	0.952240175449415	NO	PH1N1_Macrophages_Data
217	RPF2	-0.145515796165553	0.131410095832833	0.859645503835165	NO	PH1N1_Macrophages_Data
218	SLC16A10	-0.0733510731391125	0.0979752006415447	0.942216370188167	NO	PH1N1_Macrophages_Data
219	MFSD4B	-0.0322997621557311	0.157926032465637	0.986776044485602	NO	PH1N1_Macrophages_Data
220	REV3L	-0.0870013752714431	0.23716854890697	0.980768140063388	NO	PH1N1_Macrophages_Data
221	TRAF3IP2	-0.0770859614157021	0.137655358918275	0.961982181354459	NO	PH1N1_Macrophages_Data
222	FYN	-0.00604812080354617	0.137357164383247	0.997152011992347	NO	PH1N1_Macrophages_Data
223	PLEKHG1	-0.151152283516592	0.210847417326419	0.947489041700418	NO	PH1N1_Macrophages_Data
224	CCN6	0.0299415953541816	0.585030460471041	0.997152011992347	NO	PH1N1_Macrophages_Data
225	TUBE1	0.12598494781004	0.0956033426333659	0.795508391973294	NO	PH1N1_Macrophages_Data
226	TFB1M	0.00777041878229762	0.0940806785658336	0.996516279385009	NO	PH1N1_Macrophages_Data
227	TIAM2	-0.275137244022941	0.229409970508451	0.824342149743478	NO	PH1N1_Macrophages_Data
228	SCAF8	0.0090714015067217	0.0975448566011628	0.996325881479779	NO	PH1N1_Macrophages_Data
229	ATG5	-0.102375413563582	0.0469456645934716	0.410982653536874	NO	PH1N1_Macrophages_Data
230	PPP2R5E	0.0258379735479574	0.0650424003506559	0.980768140063388	NO	PH1N1_Macrophages_Data
231	LATS1	-0.163805474964236	0.106398284684688	0.714980131554604	NO	PH1N1_Macrophages_Data
232	PDCL	-0.083522388328661	0.0498698707155021	0.663356818010702	NO	PH1N1_Macrophages_Data
233	KATNA1	-0.12833907177616	0.0632921646336295	0.482570351257277	NO	PH1N1_Macrophages_Data
234	PRDM1	-0.212127811724043	0.146207529115371	0.749177113313105	NO	PH1N1_Macrophages_Data
235	RC3H2	0.0480052635421904	0.11705870062606	0.980768140063388	NO	PH1N1_Macrophages_Data
236	GINM1	0.0462059183647214	0.0649129452485031	0.948128239253035	NO	PH1N1_Macrophages_Data
237	PPIL4	0.0687386692911764	0.0900777664075383	0.940556889368044	NO	PH1N1_Macrophages_Data
238	CRYBG1	-0.0520343682487142	0.038066233351335	0.782002835492123	NO	PH1N1_Macrophages_Data
239	ZC3H12D	-0.00355844507026456	0.147168123569831	0.997600385520855	NO	PH1N1_Macrophages_Data
240	TAB2	0.044836741587381	0.10030566250716	0.979645891077033	NO	PH1N1_Macrophages_Data
241	SLC24A2	0.225130556425133	0.357155731659472	0.95717426832737	NO	PH1N1_Macrophages_Data
242	TTLL11	-0.17640208055354	0.30804993990175	0.96152799685769	NO	PH1N1_Macrophages_Data
243	UST	0.133633805234218	0.159243398887115	0.926982568857101	NO	PH1N1_Macrophages_Data
244	ACER2	-0.337839851424641	0.202693246330764	0.667774312953627	NO	PH1N1_Macrophages_Data
245	NDUFA8	0.0352038861799112	0.0846678178106893	0.980768140063388	NO	PH1N1_Macrophages_Data
246	ENSSSCG00000005169	-0.0857101632699678	0.0882489748630231	0.894513518083433	NO	PH1N1_Macrophages_Data
247	ENSSSCG00000041504	-0.0721982133836666	0.270791905865025	0.984009431345406	NO	PH1N1_Macrophages_Data
248	SASH1	-0.123025367194287	0.110471656735618	0.85963802780574	NO	PH1N1_Macrophages_Data
249	MORN5	-0.480615773142657	0.371011613550442	0.800682378486241	NO	PH1N1_Macrophages_Data
250	RTN4IP1	-0.0638104915751238	0.0919765726842457	0.950007569150145	NO	PH1N1_Macrophages_Data
251	NOX3	0.156445997340652	0.401018379958689	0.980768140063388	NO	PH1N1_Macrophages_Data
252	DENND4C	-0.027869153755048	0.0970643438201048	0.981272133354255	NO	PH1N1_Macrophages_Data
253	ENSSSCG00000058958	0.266119855203047	0.392365898800335	0.952240175449415	NO	PH1N1_Macrophages_Data
254	QRSL1	-0.000327545591730086	0.102583481512595	0.99892766170954	NO	PH1N1_Macrophages_Data
255	CD24	-0.224374581066148	0.321951071920301	0.949962128575726	NO	PH1N1_Macrophages_Data
256	MTRES1	-0.0941368035751213	0.096194571305931	0.890372632980646	NO	PH1N1_Macrophages_Data
257	BEND3	-0.0619022939564533	0.154264944602575	0.980768140063388	NO	PH1N1_Macrophages_Data
258	CDKN2A	-0.041828320275165	0.191597044391258	0.986776044485602	NO	PH1N1_Macrophages_Data
259	PDSS2	0.132047035683887	0.0922728371404728	0.75507406375758	NO	PH1N1_Macrophages_Data
260	RBM18	-0.0745679191101627	0.0460979193984321	0.683366391497928	NO	PH1N1_Macrophages_Data
261	MRRF	0.0569824661569083	0.0513932650044572	0.859645503835165	NO	PH1N1_Macrophages_Data
262	ENSSSCG00000043730	-0.146043542216507	0.247525560819216	0.96152799685769	NO	PH1N1_Macrophages_Data
263	NEK6	-0.127252518478475	0.0683706319314582	0.580498934970921	NO	PH1N1_Macrophages_Data
264	ENSSSCG00000037071	-0.0153122489944488	0.0865418458116409	0.989157997897076	NO	PH1N1_Macrophages_Data
265	PSMB7	0.0245919909366035	0.0362444666229436	0.952240175449415	NO	PH1N1_Macrophages_Data
266	SGPP1	-0.0154014739886461	0.0704021395029536	0.986776044485602	NO	PH1N1_Macrophages_Data
267	WDR89	-0.0390312064738475	0.103034030680542	0.980768140063388	NO	PH1N1_Macrophages_Data
268	ENSSSCG00000032084	0.0914192122612475	0.426391222371164	0.986776044485602	NO	PH1N1_Macrophages_Data
269	TEK	-0.281908039691745	0.495586330524812	0.96152799685769	NO	PH1N1_Macrophages_Data
270	NR6A1	-0.0845670608630683	0.0956689967311826	0.915952347757926	NO	PH1N1_Macrophages_Data
271	EPM2A	0.0688527964605415	0.237298529673117	0.981272133354255	NO	PH1N1_Macrophages_Data
272	IFT74	-0.183483406839078	0.1402330173674	0.7977551919057	NO	PH1N1_Macrophages_Data
273	RPL35	-0.0311408717092455	0.0704635866943063	0.979645891077033	NO	PH1N1_Macrophages_Data
274	ARPC5L	-0.0765283270292398	0.0490831424606831	0.706552164359782	NO	PH1N1_Macrophages_Data
275	PLAA	-0.103787886044671	0.116212444222134	0.91455252683661	NO	PH1N1_Macrophages_Data
276	GOLGA1	0.00165542175859577	0.10380480869739	0.997920614587983	NO	PH1N1_Macrophages_Data
277	PLIN2	-0.194219890193365	0.106015292781718	0.593958569471148	NO	PH1N1_Macrophages_Data
278	ZBTB6	0.0336721540589054	0.13616368137161	0.985699532481497	NO	PH1N1_Macrophages_Data
279	ZBTB26	0.187312721988546	0.132955763904521	0.761921229127334	NO	PH1N1_Macrophages_Data
280	RABGAP1	0.0334906338368619	0.0877973756398641	0.980768140063388	NO	PH1N1_Macrophages_Data
281	HAUS6	-0.0821283621524401	0.0720805730644395	0.848299533132253	NO	PH1N1_Macrophages_Data
282	STRBP	-0.213725313034759	0.138836470459361	0.714980131554604	NO	PH1N1_Macrophages_Data
283	KDSR	-0.0386094389139993	0.0840283263917765	0.978194423830765	NO	PH1N1_Macrophages_Data
284	ADAMTSL1	-0.210029249790593	0.352578824607	0.96152799685769	NO	PH1N1_Macrophages_Data
285	PHLPP1	0.00790667775240212	0.112727174254995	0.996516279385009	NO	PH1N1_Macrophages_Data
286	HACD4	0.134691458397751	0.0820068369778578	0.674283622497527	NO	PH1N1_Macrophages_Data
287	FOCAD	0.124234814084518	0.0828920089661983	0.727467166115423	NO	PH1N1_Macrophages_Data
288	ZCCHC2	-0.075999166113205	0.0809559699590734	0.904227325267938	NO	PH1N1_Macrophages_Data
289	TNFRSF11A	0.0342400033684612	0.113843779323692	0.980921612119635	NO	PH1N1_Macrophages_Data
290	ENSSSCG00000050047	-0.375025059130662	0.342368230814615	0.86169306098121	NO	PH1N1_Macrophages_Data
291	MLLT3	0.10687831334902	0.220125380796139	0.976050477229054	NO	PH1N1_Macrophages_Data
292	MTAP	-0.0491998222409213	0.0691769021794897	0.948128239253035	NO	PH1N1_Macrophages_Data
293	UBAP1L	0.075197503056462	0.290256905936597	0.984475345354089	NO	PH1N1_Macrophages_Data
294	ENSSSCG00000047263	0.377350659273877	0.304309278066069	0.81030177311242	NO	PH1N1_Macrophages_Data
295	PDCD7	0.0145008948130557	0.114880572050687	0.993553259821651	NO	PH1N1_Macrophages_Data
296	ENSSSCG00000043817	0.0231535461548912	0.079691174018714	0.981272133354255	NO	PH1N1_Macrophages_Data
297	CLPX	-0.0313554848014774	0.0408081433509509	0.940556889368044	NO	PH1N1_Macrophages_Data
298	IFN-ALPHA-8	-0.389015839827853	0.49362345755243	0.939729007528835	NO	PH1N1_Macrophages_Data
299	DENND1A	0.0480953522480334	0.0964350289445352	0.97488727929441	NO	PH1N1_Macrophages_Data
300	ENSSSCG00000051765	-0.0289775388920599	0.287373548317607	0.995040331369658	NO	PH1N1_Macrophages_Data
301	ENSSSCG00000050619	-0.435273779106387	0.305718830177635	0.756852509724727	NO	PH1N1_Macrophages_Data
302	PARP16	-0.0844081467046542	0.0662675721116689	0.805618393012053	NO	PH1N1_Macrophages_Data
303	RRAGA	0.174589578601498	0.0508934477705403	0.0461959103324535	NO	PH1N1_Macrophages_Data
304	DPP8	0.0520331209560567	0.0660697678493788	0.939729007528835	NO	PH1N1_Macrophages_Data
305	KLHL9	0.0759520479086536	0.0714701285188849	0.868679746652933	NO	PH1N1_Macrophages_Data
306	ASTN2	-0.235224303092647	0.309810383646911	0.940556889368044	NO	PH1N1_Macrophages_Data
307	HACD3	-0.0423998027185419	0.0675744503262889	0.958040670035922	NO	PH1N1_Macrophages_Data
308	TRIM32	-0.0357666318612449	0.10537440664421	0.980768140063388	NO	PH1N1_Macrophages_Data
309	INTS14	0.120556800924318	0.102252422894966	0.834250491153222	NO	PH1N1_Macrophages_Data
310	TLR4	0.0248569360521318	0.0625236818263918	0.980768140063388	NO	PH1N1_Macrophages_Data
311	CDK5RAP2	-0.0851087697477705	0.142076930792329	0.96152799685769	NO	PH1N1_Macrophages_Data
312	SLC24A1	-0.97329777005751	0.425093794614312	0.356522139829491	NO	PH1N1_Macrophages_Data
313	CAAP1	-0.0252050431814984	0.0769521402267099	0.980768140063388	NO	PH1N1_Macrophages_Data
314	DENND4A	-0.0110505940824846	0.156472397938943	0.996516279385009	NO	PH1N1_Macrophages_Data
315	RELCH	0.168955120474776	0.0720435141157503	0.328012895805521	NO	PH1N1_Macrophages_Data
316	PIGN	-0.021336323116923	0.103065154928696	0.986776044485602	NO	PH1N1_Macrophages_Data
317	RNF152	-0.468656862179858	0.355275422725682	0.79527952694719	NO	PH1N1_Macrophages_Data
318	PMAIP1	-0.0835054801457386	0.362700562978003	0.986776044485602	NO	PH1N1_Macrophages_Data
319	CCBE1	-0.30021478343198	0.235455913385422	0.805618393012053	NO	PH1N1_Macrophages_Data
320	LMAN1	-0.0482659807274457	0.0482179681918429	0.883671452354613	NO	PH1N1_Macrophages_Data
321	C18orf32	0.036520375002752	0.0635462074560335	0.96152799685769	NO	PH1N1_Macrophages_Data
322	DYM	0.0230723447338968	0.066920336286667	0.980768140063388	NO	PH1N1_Macrophages_Data
323	SEC11C	-0.0233767431239636	0.0769274780466911	0.980921612119635	NO	PH1N1_Macrophages_Data
324	ENSSSCG00000004911	-0.708733906746433	0.428035508391724	0.670595712537496	NO	PH1N1_Macrophages_Data
325	ZNF532	-0.25216993262714	0.331371980838313	0.940556889368044	NO	PH1N1_Macrophages_Data
326	CXXC1	0.00116058123720004	0.0473070674628962	0.997600385520855	NO	PH1N1_Macrophages_Data
327	MALT1	-0.00473728628336338	0.114814101745755	0.99718272326283	NO	PH1N1_Macrophages_Data
328	SKA1	0.127314751489228	0.12624067527281	0.880362709749486	NO	PH1N1_Macrophages_Data
329	ZBTB7C	-0.342872063679326	0.276744373454875	0.810638964187098	NO	PH1N1_Macrophages_Data
330	CTIF	0.085138431904735	0.125870010722103	0.952240175449415	NO	PH1N1_Macrophages_Data
331	EEF1A1	0.044905349440337	0.0734197874539582	0.960297781160849	NO	PH1N1_Macrophages_Data
332	MTO1	0.12243967560075	0.0766183890080078	0.693750554081526	NO	PH1N1_Macrophages_Data
333	ALPK2	-0.109666400676457	0.216425563878316	0.971722547697351	NO	PH1N1_Macrophages_Data
334	CGAS	-0.0168623497647277	0.167164353948653	0.995040331369658	NO	PH1N1_Macrophages_Data
335	RNF165	-0.673698825208433	0.288323439449616	0.332609544286622	NO	PH1N1_Macrophages_Data
336	ENSSSCG00000035007	-0.088129266133476	0.185151062258915	0.976898947834424	NO	PH1N1_Macrophages_Data
337	NEDD4L	-0.123664921373558	0.220267654635559	0.96152799685769	NO	PH1N1_Macrophages_Data
338	PIAS2	-0.0434285726373592	0.0824014574266196	0.969632550400441	NO	PH1N1_Macrophages_Data
339	KATNAL2	0.017364468825471	0.475658445115176	0.997600385520855	NO	PH1N1_Macrophages_Data
340	HDHD2	0.0354155798622661	0.0852249503780693	0.980768140063388	NO	PH1N1_Macrophages_Data
341	IER3IP1	0.0163716509762188	0.0855471230385641	0.987850554749834	NO	PH1N1_Macrophages_Data
342	C18orf25	-0.0783518757351148	0.0671402426120545	0.839752493597032	NO	PH1N1_Macrophages_Data
343	DCC	-0.202526402706313	0.354050205113555	0.96152799685769	NO	PH1N1_Macrophages_Data
344	ENSSSCG00000004520	0.0156178015790456	0.39747621685292	0.997433525756323	NO	PH1N1_Macrophages_Data
345	SMAD7	-0.474300391785793	0.190341024379361	0.263463322927492	NO	PH1N1_Macrophages_Data
346	SMAD2	0.061240516620479	0.0938220962085002	0.952240175449415	NO	PH1N1_Macrophages_Data
347	CD109	-0.145299834923369	0.0820996175286406	0.623172241367205	NO	PH1N1_Macrophages_Data
348	SLC17A5	-0.203653589019468	0.118556747963013	0.646935133013086	NO	PH1N1_Macrophages_Data
349	SETBP1	-0.203038958836543	0.408812053769679	0.97488727929441	NO	PH1N1_Macrophages_Data
350	MEGF9	-0.21863495529479	0.13540576562118	0.685778068511577	NO	PH1N1_Macrophages_Data
351	ENSSSCG00000005508	-0.0826552765452652	0.267122891342234	0.980921612119635	NO	PH1N1_Macrophages_Data
352	PSMD5	0.0867003351765974	0.0700204943476498	0.810905726488904	NO	PH1N1_Macrophages_Data
353	EPG5	0.0253755317538976	0.17335123247253	0.991150130794898	NO	PH1N1_Macrophages_Data
354	ATP5F1A	0.034078423809463	0.0347162892061612	0.889819433983431	NO	PH1N1_Macrophages_Data
355	ENSSSCG00000039972	0.0097514269085378	0.14001142082852	0.996516279385009	NO	PH1N1_Macrophages_Data
356	PHF19	0.000994207840763489	0.114913245653107	0.998129508692007	NO	PH1N1_Macrophages_Data
357	HAUS1	-0.0380367712979924	0.100188725416322	0.980768140063388	NO	PH1N1_Macrophages_Data
358	TRAF1	-0.17311265035266	0.183616824092878	0.902913140434283	NO	PH1N1_Macrophages_Data
359	C5	-0.311828234326724	0.177518066640709	0.628445625961659	NO	PH1N1_Macrophages_Data
360	ME2	-0.0135323665022362	0.0425125304645036	0.980921612119635	NO	PH1N1_Macrophages_Data
361	ENSSSCG00000032297	-0.172944769110336	0.118195676172707	0.742999598796735	NO	PH1N1_Macrophages_Data
362	ELAC1	-0.00102089931502102	0.131600808477561	0.998293561402743	NO	PH1N1_Macrophages_Data
363	SMAD4	-0.0419743315933318	0.20002864787036	0.986776044485602	NO	PH1N1_Macrophages_Data
364	MEX3C	-0.0823749361179994	0.155760046046614	0.96951780773226	NO	PH1N1_Macrophages_Data
365	ACAA2	0.111760498117576	0.103583202647535	0.867517989924734	NO	PH1N1_Macrophages_Data
366	MYO5B	-0.0526192750958173	0.4596481496817	0.994178476327183	NO	PH1N1_Macrophages_Data
367	CFAP53	-0.25892814463051	0.130135122643097	0.506065058049144	NO	PH1N1_Macrophages_Data
368	MBD1	0.038389822868624	0.0660718834416993	0.96152799685769	NO	PH1N1_Macrophages_Data
369	PSTPIP2	-0.147002988386906	0.154567955957809	0.899191941128713	NO	PH1N1_Macrophages_Data
370	VPS4B	-0.083554042293538	0.0909281248022878	0.90887494122413	NO	PH1N1_Macrophages_Data
371	TMX3	-0.074905821356825	0.047063595122903	0.694788947901496	NO	PH1N1_Macrophages_Data
372	SERPINB8	0.0779247934348528	0.0422202946747067	0.589442233803671	NO	PH1N1_Macrophages_Data
373	SERPINB10	0.291026132534789	0.174543763910896	0.667546649731968	NO	PH1N1_Macrophages_Data
374	ENSSSCG00000034000	-0.0143457027772137	0.0600629589894277	0.985936992933804	NO	PH1N1_Macrophages_Data
375	SERPINB7	0.0437441496577541	0.185107320118707	0.986105720641713	NO	PH1N1_Macrophages_Data
376	BCL2	-0.393758358002274	0.254282635019746	0.71262859151635	NO	PH1N1_Macrophages_Data
377	RAB14	-0.42215448861851	0.191141936399498	0.397752822140306	NO	PH1N1_Macrophages_Data
378	ENSSSCG00000034749	0.141228103048181	0.0812352393794428	0.636036669975684	NO	PH1N1_Macrophages_Data
379	GSN	0.0531502593473864	0.0850135331955685	0.958040670035922	NO	PH1N1_Macrophages_Data
380	STOM	-0.129002567938327	0.095861597323256	0.786510833566449	NO	PH1N1_Macrophages_Data
381	ENSSSCG00000005518	-0.0271541835487449	0.0769993733138397	0.980768140063388	NO	PH1N1_Macrophages_Data
382	DAB2IP	0.0419524040048064	0.240727737247601	0.989359623116363	NO	PH1N1_Macrophages_Data
383	ENSSSCG00000058119	-0.196556797586966	0.144468198651452	0.783251118942054	NO	PH1N1_Macrophages_Data
384	AP4E1	-0.0388301911541707	0.0693586426997901	0.961982181354459	NO	PH1N1_Macrophages_Data
385	SPPL2A	-0.00769836628378331	0.0846007007644908	0.996434361967173	NO	PH1N1_Macrophages_Data
386	TRPM7	0.0318191422102777	0.0853421803005591	0.980768140063388	NO	PH1N1_Macrophages_Data
387	ENSSSCG00000034352	-0.305521657782518	0.219794787718293	0.770190425623147	NO	PH1N1_Macrophages_Data
388	USP8	-0.0117326354670872	0.0851690983132655	0.993065279667235	NO	PH1N1_Macrophages_Data
389	GABPB1	-0.0248879498436051	0.118663803282357	0.986776044485602	NO	PH1N1_Macrophages_Data
390	FBN1	-0.568624062930236	0.379821108035825	0.727680964468906	NO	PH1N1_Macrophages_Data
391	DTWD1	0.0513382995152488	0.0753102384451215	0.952240175449415	NO	PH1N1_Macrophages_Data
392	FAM227B	0.0190954920481116	0.129367361498439	0.991094549552164	NO	PH1N1_Macrophages_Data
393	FGF7	-0.185132213192811	0.229586065837728	0.937255522161151	NO	PH1N1_Macrophages_Data
394	COPS2	0.0375263792697428	0.0933910664949577	0.980768140063388	NO	PH1N1_Macrophages_Data
395	SECISBP2L	-0.0889090405453049	0.10150597807665	0.918718300006272	NO	PH1N1_Macrophages_Data
396	SHC4	-0.0762221730967566	0.24882258532991	0.980921612119635	NO	PH1N1_Macrophages_Data
397	CEP152	-0.112775897910978	0.138137525877649	0.935875996295546	NO	PH1N1_Macrophages_Data
398	ATP8B4	0.127395025788212	0.125343872748633	0.876534231371742	NO	PH1N1_Macrophages_Data
399	ADAM10	0.00353041503171064	0.0531869356219777	0.996525173723549	NO	PH1N1_Macrophages_Data
400	LIPC	-0.128933502528415	0.173691317080218	0.943413231778172	NO	PH1N1_Macrophages_Data
401	ALDH1A2	0.877226340800729	0.497487648078265	0.625563477204163	NO	PH1N1_Macrophages_Data
402	AQP9	-0.144010362034697	0.251674633217704	0.96152799685769	NO	PH1N1_Macrophages_Data
403	POLR2M	0.013755609564246	0.0527413183276105	0.984360420608893	NO	PH1N1_Macrophages_Data
404	TCF12	0.0640803895915773	0.116256521323462	0.963696410407885	NO	PH1N1_Macrophages_Data
405	ANKS6	-0.0702461408277934	0.229995469193202	0.980921612119635	NO	PH1N1_Macrophages_Data
406	CORO2A	-0.157494563272655	0.198748390322726	0.93897537848851	NO	PH1N1_Macrophages_Data
407	TBC1D2	0.0380409100718771	0.191096775274942	0.987438972493477	NO	PH1N1_Macrophages_Data
408	GABBR2	0.0979973755724118	0.346672062667152	0.9817242484041	NO	PH1N1_Macrophages_Data
409	PGAP4	0.104079713642256	0.0656129921809184	0.695796245397794	NO	PH1N1_Macrophages_Data
410	RNF20	-0.0275944338670471	0.137130647103273	0.987438972493477	NO	PH1N1_Macrophages_Data
411	TGFBR1	0.0225121833143976	0.0886310719872228	0.985221619792242	NO	PH1N1_Macrophages_Data
412	SMC2	-0.277065088057579	0.136257736893866	0.479358487895151	NO	PH1N1_Macrophages_Data
413	UNC13B	-0.00563513950578471	0.0873260937017185	0.996692148706632	NO	PH1N1_Macrophages_Data
414	ENSSSCG00000058191	-0.0733276971205309	0.318300554499724	0.986776044485602	NO	PH1N1_Macrophages_Data
415	ENSSSCG00000053651	-0.140724457005971	0.129925816253241	0.865640749445943	NO	PH1N1_Macrophages_Data
416	ENSSSCG00000041181	-0.163905723661751	0.200392043015982	0.935387739066242	NO	PH1N1_Macrophages_Data
417	ENSSSCG00000043390	0.149301482993327	0.170819176730289	0.918966466597698	NO	PH1N1_Macrophages_Data
418	ZNF280D	0.00964294725636391	0.0910127838838594	0.995040331369658	NO	PH1N1_Macrophages_Data
419	MNS1	-0.306864259901114	0.352117035503195	0.919539072778867	NO	PH1N1_Macrophages_Data
420	TEX9	-0.0459942324837893	0.236012770864947	0.987850554749834	NO	PH1N1_Macrophages_Data
421	RFX7	0.0534178224509361	0.125903378295995	0.980768140063388	NO	PH1N1_Macrophages_Data
422	NEDD4	-0.0425440513730747	0.0950257202268488	0.979381934122811	NO	PH1N1_Macrophages_Data
423	FAM214A	-0.0949564899755658	0.135958550328711	0.949839965168076	NO	PH1N1_Macrophages_Data
424	ARPP19	0.0489057807832551	0.100346645288608	0.975595762216311	NO	PH1N1_Macrophages_Data
425	ENSSSCG00000048649	0.18617547198464	0.128844652659286	0.749648196446827	NO	PH1N1_Macrophages_Data
426	MYO5C	-0.0464060821692333	0.167140091788151	0.9817242484041	NO	PH1N1_Macrophages_Data
427	GNB5	0.0233131092626004	0.0630476300673204	0.980768140063388	NO	PH1N1_Macrophages_Data
428	MAPK6	-0.210994271831985	0.185661833255257	0.850886205720296	NO	PH1N1_Macrophages_Data
429	LEO1	-0.104853879910853	0.168872706873977	0.958140815390229	NO	PH1N1_Macrophages_Data
430	TMOD3	-0.0562092060478753	0.0452857727652857	0.809995087582885	NO	PH1N1_Macrophages_Data
431	LYSMD2	0.24269699408112	0.161876089228163	0.727467166115423	NO	PH1N1_Macrophages_Data
432	SCG3	-0.138144124632499	0.119702271661088	0.842646353561653	NO	PH1N1_Macrophages_Data
433	DMXL2	-0.0170107764319329	0.0478598544457046	0.980768140063388	NO	PH1N1_Macrophages_Data
434	ENSSSCG00000039810	-0.217700841712086	0.246871955762271	0.916896973745292	NO	PH1N1_Macrophages_Data
435	GLDN	-0.397600850734778	0.413759595168668	0.897180089989908	NO	PH1N1_Macrophages_Data
436	DNAAF4	-0.351247669396471	0.462641313650974	0.940556889368044	NO	PH1N1_Macrophages_Data
437	PIERCE2	-0.41021654942878	0.315047908397251	0.798449800582749	NO	PH1N1_Macrophages_Data
438	CCPG1	-0.0639188142665833	0.0565654067502236	0.854482100526854	NO	PH1N1_Macrophages_Data
439	PIGB	-0.0786083112642539	0.0629215008039323	0.808996171013618	NO	PH1N1_Macrophages_Data
440	RAB27A	-0.0804403974565891	0.100722086321557	0.937707241829182	NO	PH1N1_Macrophages_Data
441	RSL24D1	-0.0468197984083134	0.0837149412704486	0.962118168463047	NO	PH1N1_Macrophages_Data
442	ENSSSCG00000058800	-0.419573603576641	0.384968466329742	0.862180223096318	NO	PH1N1_Macrophages_Data
443	UNC13C	-0.222700214288135	0.279197900047126	0.937707241829182	NO	PH1N1_Macrophages_Data
444	WDR72	-0.234886218767075	0.29844000136699	0.939729007528835	NO	PH1N1_Macrophages_Data
445	EID1	-0.305427156510919	0.211056912294804	0.749648196446827	NO	PH1N1_Macrophages_Data
446	ENSSSCG00000024660	-0.246629077876657	0.188908302532587	0.7977551919057	NO	PH1N1_Macrophages_Data
447	ENSSSCG00000046774	-0.483448956041586	0.591585377338464	0.935840453893275	NO	PH1N1_Macrophages_Data
448	PIGBOS1	-0.0307867569524902	0.0817789179570654	0.980768140063388	NO	PH1N1_Macrophages_Data
449	GALK2	0.104740011798331	0.0899363566541965	0.83977764536665	NO	PH1N1_Macrophages_Data
450	MYO5A	0.0539668731087099	0.0973839668695936	0.962772358191624	NO	PH1N1_Macrophages_Data
451	ALG2	0.135786884503012	0.0773636177925666	0.628855821994135	NO	PH1N1_Macrophages_Data
452	SEC61B	0.0155421054368956	0.0624960010649094	0.985699532481497	NO	PH1N1_Macrophages_Data
453	NR4A3	0.277975272335153	0.229970596296665	0.820378422609272	NO	PH1N1_Macrophages_Data
454	STX17	0.0575192604543338	0.0612368808146553	0.904227325267938	NO	PH1N1_Macrophages_Data
455	ERP44	0.0798190503386102	0.0359250832891525	0.390540273217921	NO	PH1N1_Macrophages_Data
456	INVS	0.0431446627590226	0.0914672090403342	0.976898947834424	NO	PH1N1_Macrophages_Data
457	TEX10	-0.141913390955354	0.0937512273748638	0.723355647371643	NO	PH1N1_Macrophages_Data
458	TMEFF1	-0.247225797374076	0.419326385584237	0.96152799685769	NO	PH1N1_Macrophages_Data
459	MRPL50	0.020180057151148	0.0813931933936543	0.985699532481497	NO	PH1N1_Macrophages_Data
460	ZNF189	-0.152102476139578	0.112908852197319	0.785706932218206	NO	PH1N1_Macrophages_Data
461	ALDOB	-0.665292342666938	0.330806912934934	0.492481996847405	NO	PH1N1_Macrophages_Data
462	GALNT12	0.0443646571754127	0.232656874386353	0.987850554749834	NO	PH1N1_Macrophages_Data
463	COL15A1	0.0645498428965409	0.0873335495383636	0.944034630303979	NO	PH1N1_Macrophages_Data
464	ALDH1B1	0.310867950945565	0.152640251137361	0.477740361157409	NO	PH1N1_Macrophages_Data
465	CCDC180	0.11845178148533	0.219423813654825	0.967084428530993	NO	PH1N1_Macrophages_Data
466	TDRD7	-0.00468354965030251	0.12295667797395	0.997530328658834	NO	PH1N1_Macrophages_Data
467	NCBP1	-0.0489575651269385	0.14033380938579	0.980768140063388	NO	PH1N1_Macrophages_Data
468	TSTD2	-0.0425872965525771	0.0500636711973526	0.924458423246985	NO	PH1N1_Macrophages_Data
469	XPA	-0.0743984263977312	0.0671428041786828	0.859645503835165	NO	PH1N1_Macrophages_Data
470	TRMO	-0.127259858927496	0.0670000599428442	0.554613261463163	NO	PH1N1_Macrophages_Data
471	ANP32B	-0.0570677295429862	0.0673181725844877	0.924556784189347	NO	PH1N1_Macrophages_Data
472	TRIM14	0.0194872922440225	0.0747961295223521	0.984372853381953	NO	PH1N1_Macrophages_Data
473	DNAJB5	-0.121982001386768	0.204503464518632	0.96152799685769	NO	PH1N1_Macrophages_Data
474	VCP	-0.119325164952297	0.0740006969544905	0.686804513373414	NO	PH1N1_Macrophages_Data
475	FANCG	0.0493876237558638	0.0602065798094713	0.934173961063838	NO	PH1N1_Macrophages_Data
476	PIGO	-0.0274238349293493	0.0784337379676237	0.980768140063388	NO	PH1N1_Macrophages_Data
477	STOML2	-0.00302230241947122	0.0659017290451099	0.997152011992347	NO	PH1N1_Macrophages_Data
478	FAM214B	-0.00202320065936541	0.0881893821182218	0.997600385520855	NO	PH1N1_Macrophages_Data
479	RUSC2	0.0613538180224457	0.130520428942342	0.977239075000755	NO	PH1N1_Macrophages_Data
480	TESK1	0.116202340005559	0.0804187878608124	0.749648196446827	NO	PH1N1_Macrophages_Data
481	ENSSSCG00000005311	0.209513116912639	0.128176791517401	0.6773640690626	NO	PH1N1_Macrophages_Data
482	SIT1	0.683614053883109	0.463200825882904	0.735983441294828	NO	PH1N1_Macrophages_Data
483	CCDC107	0.124458145858882	0.0870162327206649	0.75507406375758	NO	PH1N1_Macrophages_Data
484	ARHGEF39	0.301297771972147	0.163910675879284	0.593958569471148	NO	PH1N1_Macrophages_Data
485	CA9	-0.0700284523809421	0.216903430338684	0.980768140063388	NO	PH1N1_Macrophages_Data
486	TPM2	0.186260208242221	0.287736691216208	0.953984943648262	NO	PH1N1_Macrophages_Data
487	TLN1	-0.0451973986321177	0.168299704136379	0.983605670119464	NO	PH1N1_Macrophages_Data
488	CREB3	-0.123616623814329	0.132468160641263	0.905333255667228	NO	PH1N1_Macrophages_Data
489	GBA2	-0.610536881866278	0.143125383019902	0.0033573340736109	DOWN	PH1N1_Macrophages_Data
490	RGP1	-0.0662606769596928	0.103713182074154	0.955804074873788	NO	PH1N1_Macrophages_Data
491	SPAG8	0.223609629487061	0.0794329160049338	0.165180639080724	NO	PH1N1_Macrophages_Data
492	FAM221B	0.0758568457765447	0.320328927622945	0.986105720641713	NO	PH1N1_Macrophages_Data
493	TMEM8B	0.11025616622523	0.0993214564242371	0.859645503835165	NO	PH1N1_Macrophages_Data
494	RECK	0.022915911317447	0.492453797649669	0.997152011992347	NO	PH1N1_Macrophages_Data
495	GLIPR2	0.0222502565100928	0.0710629714564698	0.980921612119635	NO	PH1N1_Macrophages_Data
496	CLTA	-0.00687084138336618	0.0455316016517367	0.991094549552164	NO	PH1N1_Macrophages_Data
497	GNE	-0.135179681202544	0.133504092407801	0.877416966952799	NO	PH1N1_Macrophages_Data
498	RNF38	0.0896979552799212	0.0772380294632183	0.840028881272687	NO	PH1N1_Macrophages_Data
499	MELK	-0.0870675026475588	0.0971786353547911	0.91363456834584	NO	PH1N1_Macrophages_Data
500	PAX5	-0.182945197517311	0.313528413253604	0.96152799685769	NO	PH1N1_Macrophages_Data
501	ZCCHC7	0.0900772465135972	0.104390080346004	0.922608789646403	NO	PH1N1_Macrophages_Data
502	GRHPR	0.0204739343332532	0.0489821333371639	0.980768140063388	NO	PH1N1_Macrophages_Data
503	ZBTB5	-0.155027843064542	0.083557629586421	0.5849230708167	NO	PH1N1_Macrophages_Data
504	POLR1E	0.128958203225361	0.101814683244373	0.806159871653088	NO	PH1N1_Macrophages_Data
505	FBXO10	-0.0636669945011652	0.267643388048284	0.986105720641713	NO	PH1N1_Macrophages_Data
506	ENSSSCG00000058091	-0.0547580694609306	0.282008787298892	0.987850554749834	NO	PH1N1_Macrophages_Data
507	FRMPD1	-0.00137004965456966	0.241633420394982	0.998440175942262	NO	PH1N1_Macrophages_Data
508	TRMT10B	0.0555290922673268	0.257352525655612	0.986776044485602	NO	PH1N1_Macrophages_Data
509	EXOSC3	-0.0780648290040285	0.0850199480122787	0.90887494122413	NO	PH1N1_Macrophages_Data
510	DCAF10	-0.0564001674530733	0.21076208730926	0.983844024562903	NO	PH1N1_Macrophages_Data
511	ENSSSCG00000032554	-0.081371475477186	0.0489971498029737	0.668229582423751	NO	PH1N1_Macrophages_Data
512	SHB	-0.805006308995875	0.420324192093823	0.54312800746163	NO	PH1N1_Macrophages_Data
513	TMOD1	-0.435760175071282	0.476450550355435	0.909649094586364	NO	PH1N1_Macrophages_Data
514	NANS	-0.188794282080434	0.0981546385285325	0.539039243573432	NO	PH1N1_Macrophages_Data
515	ENSSSCG00000037372	-0.386199183148361	0.170073259146946	0.363548793149378	NO	PH1N1_Macrophages_Data
516	PSMB1	0.0054299293777749	0.065885256571362	0.996516279385009	NO	PH1N1_Macrophages_Data
517	MRPL18	-0.0540188770810701	0.0628458037409757	0.922608789646403	NO	PH1N1_Macrophages_Data
518	TCP1	-0.0879123826650118	0.0854013198993069	0.874679106504224	NO	PH1N1_Macrophages_Data
519	ACAT2	0.100676296179685	0.108572996978317	0.907163489662456	NO	PH1N1_Macrophages_Data
520	SNX9	-0.0415246894970016	0.125202172263976	0.980768140063388	NO	PH1N1_Macrophages_Data
521	WTAP	-0.0605920370286892	0.0596534093246352	0.876534231371742	NO	PH1N1_Macrophages_Data
522	SOD2	-0.205198584018387	0.0966786835248019	0.432976173544344	NO	PH1N1_Macrophages_Data
523	DYNLT1	0.0610267171914241	0.0818612227588306	0.942778229691385	NO	PH1N1_Macrophages_Data
524	TMEM181	-0.0539811881133805	0.0699733157381408	0.940556889368044	NO	PH1N1_Macrophages_Data
525	ENSSSCG00000031776	0.0362956404607007	0.0853484186616325	0.980768140063388	NO	PH1N1_Macrophages_Data
526	GTF2H5	0.0414416286922473	0.141520554654221	0.981116813256137	NO	PH1N1_Macrophages_Data
527	SERAC1	0.0580642476365078	0.0686791549648167	0.924556784189347	NO	PH1N1_Macrophages_Data
528	AFDN	-0.558520454486289	0.374490174561863	0.728239989296497	NO	PH1N1_Macrophages_Data
529	ERMARD	0.151964637247319	0.075878391587285	0.496312246148781	NO	PH1N1_Macrophages_Data
530	DYNLT2	-0.377723734275308	0.323708974162498	0.839752493597032	NO	PH1N1_Macrophages_Data
531	PHF10	0.0408529405511731	0.0539288888679936	0.940987718821148	NO	PH1N1_Macrophages_Data
532	C6orf120	-0.0184569088799557	0.0428069167797803	0.980768140063388	NO	PH1N1_Macrophages_Data
533	WDR27	0.086183336214672	0.143738666539959	0.96152799685769	NO	PH1N1_Macrophages_Data
534	THBS2	-0.0410571859294057	0.145969381535571	0.9817242484041	NO	PH1N1_Macrophages_Data
535	FAM120B	0.100909319850049	0.10890640396641	0.907163489662456	NO	PH1N1_Macrophages_Data
536	ENSSSCG00000049216	0.0550190060842244	0.283089841480084	0.987850554749834	NO	PH1N1_Macrophages_Data
537	DLL1	-0.0251177199269273	0.109620780279273	0.986776044485602	NO	PH1N1_Macrophages_Data
538	TAGAP	-0.0766828903158781	0.0668313295329989	0.845934698047823	NO	PH1N1_Macrophages_Data
539	RSPH3	-0.293069145738514	0.104774407749842	0.172432185019577	NO	PH1N1_Macrophages_Data
540	EZR	-0.109441130359037	0.0878529507426835	0.808996171013618	NO	PH1N1_Macrophages_Data
541	SYTL3	-0.263927103371725	0.191006709177266	0.772455272767609	NO	PH1N1_Macrophages_Data
542	QKI	-0.0501834392974304	0.153519010096883	0.980768140063388	NO	PH1N1_Macrophages_Data
543	PACRG	-0.121106381086896	0.103029263889919	0.834549251970303	NO	PH1N1_Macrophages_Data
544	PRKN	0.0296123354562409	0.150413476978477	0.987438972493477	NO	PH1N1_Macrophages_Data
545	AGPAT4	0.0793458562639178	0.0833578045570156	0.898584418633644	NO	PH1N1_Macrophages_Data
546	MAP3K4	-0.038719338729867	0.11762953894599	0.980768140063388	NO	PH1N1_Macrophages_Data
547	SLC22A3	0.0188582041680567	0.17126640742659	0.994883228314272	NO	PH1N1_Macrophages_Data
548	ENSSSCG00000004024	0.0231974077673906	0.0378406886649788	0.960297781160849	NO	PH1N1_Macrophages_Data
549	RPS6KA2	-0.232535664427194	0.292649949389239	0.938856788028137	NO	PH1N1_Macrophages_Data
550	ENSSSCG00000032916	0.0112112237866683	0.0602046952920573	0.988102257066099	NO	PH1N1_Macrophages_Data
551	SFT2D1	0.0934719482714314	0.09184977885702	0.876377429108256	NO	PH1N1_Macrophages_Data
552	PDE10A	-0.0836500895662014	0.390043870345087	0.986776044485602	NO	PH1N1_Macrophages_Data
553	ZDHHC14	-0.0825245740290987	0.19874039596619	0.980768140063388	NO	PH1N1_Macrophages_Data
554	TMEM242	-0.359535605283924	0.240813327302111	0.727764700918225	NO	PH1N1_Macrophages_Data
555	ARID1B	0.100462767863059	0.0945604940816962	0.868679746652933	NO	PH1N1_Macrophages_Data
556	SLC22A1	-1.36821077916365	0.750513509127456	0.599814530330187	NO	PH1N1_Macrophages_Data
557	IGF2R	-0.0420657548611423	0.0743510899571694	0.96152799685769	NO	PH1N1_Macrophages_Data
558	ENSSSCG00000051789	-0.0303122592307686	0.299881450758581	0.995040331369658	NO	PH1N1_Macrophages_Data
559	UNC93A	-0.175292886735802	0.231757476739111	0.941286118016384	NO	PH1N1_Macrophages_Data
560	CEP43	0.0679957987866009	0.109890519056507	0.958140815390229	NO	PH1N1_Macrophages_Data
561	ENSSSCG00000051306	-0.589721970454327	0.449576548646049	0.7977551919057	NO	PH1N1_Macrophages_Data
562	ENSSSCG00000038527	-0.426571526361832	0.343219300073808	0.809731910606734	NO	PH1N1_Macrophages_Data
563	ME1	-0.524430974038181	0.282320112207487	0.583351751497873	NO	PH1N1_Macrophages_Data
564	SH3BGRL2	-0.428595115197502	0.236085669148992	0.602034448334691	NO	PH1N1_Macrophages_Data
565	LCA5	-0.0271760282738533	0.125584276688454	0.986776044485602	NO	PH1N1_Macrophages_Data
566	HMGN3	0.147414940498121	0.096510539160879	0.718153252390504	NO	PH1N1_Macrophages_Data
567	PHIP	-0.0316764551793804	0.0864584962744837	0.980768140063388	NO	PH1N1_Macrophages_Data
568	MYO6	-0.21391214938444	0.148140805998639	0.749648196446827	NO	PH1N1_Macrophages_Data
569	SENP6	-0.121831173091647	0.0973148854421193	0.808996171013618	NO	PH1N1_Macrophages_Data
570	RWDD2A	-0.114432759059302	0.109439150332292	0.873869342756635	NO	PH1N1_Macrophages_Data
571	PGM3	0.0914368775262416	0.0828841119978625	0.859645503835165	NO	PH1N1_Macrophages_Data
572	DOP1A	0.0297494362028173	0.0831674206651941	0.980768140063388	NO	PH1N1_Macrophages_Data
573	UBE3D	0.214768384271262	0.13873567953001	0.712719262728972	NO	PH1N1_Macrophages_Data
574	IBTK	0.023314981843389	0.0925619696759771	0.985221619792242	NO	PH1N1_Macrophages_Data
575	IRAK1BP1	0.100669366646093	0.148244610689524	0.952240175449415	NO	PH1N1_Macrophages_Data
576	MEI4	0.308957347286883	0.201600712912716	0.716438964263023	NO	PH1N1_Macrophages_Data
577	RWDD1	-0.0315193732694155	0.0708889671015402	0.979645891077033	NO	PH1N1_Macrophages_Data
578	TMEM30A	-0.0199378406087324	0.0854272973545494	0.986506385966829	NO	PH1N1_Macrophages_Data
579	COX7A2	0.0038775852031688	0.109298891628545	0.997600385520855	NO	PH1N1_Macrophages_Data
580	NT5DC1	-0.0690338043169049	0.0893937853416303	0.940556889368044	NO	PH1N1_Macrophages_Data
581	TSPYL1	-0.502336302530179	0.387708206466775	0.800682378486241	NO	PH1N1_Macrophages_Data
582	DSE	-0.325683215535057	0.569928870089756	0.96152799685769	NO	PH1N1_Macrophages_Data
583	CALHM6	0.345049087650944	0.136234284749616	0.247088860355547	NO	PH1N1_Macrophages_Data
584	TRAPPC3L	-0.353422568542662	0.236485878965255	0.727680964468906	NO	PH1N1_Macrophages_Data
585	TENT5A	-0.0294154968332959	0.130346870283083	0.986776044485602	NO	PH1N1_Macrophages_Data
586	BCKDHB	-0.0640674607764227	0.0708353546398193	0.912246566227844	NO	PH1N1_Macrophages_Data
587	TTK	0.0198518358994913	0.160728727036163	0.993553259821651	NO	PH1N1_Macrophages_Data
588	ELOVL4	-0.0156275901631856	0.233139649586746	0.996516599999968	NO	PH1N1_Macrophages_Data
589	GABRR2	0.062587362284811	0.479530163879789	0.993553259821651	NO	PH1N1_Macrophages_Data
590	UBE2J1	-0.123260040165458	0.0759595714450024	0.679955444078241	NO	PH1N1_Macrophages_Data
591	RRAGD	-0.0713824419959648	0.191010566645266	0.980768140063388	NO	PH1N1_Macrophages_Data
592	ANKRD6	-0.896061255067633	0.238804965833046	0.0185753321965266	DOWN	PH1N1_Macrophages_Data
593	LYRM2	0.0908283001508397	0.0747195458104197	0.817745843558003	NO	PH1N1_Macrophages_Data
594	MDN1	-0.0791065357380998	0.105180105426139	0.942155216638675	NO	PH1N1_Macrophages_Data
595	MAP3K7	-0.00691257659253954	0.0393415587174928	0.989359623116363	NO	PH1N1_Macrophages_Data
596	SNX14	0.10582988774295	0.0834337414735285	0.806159871653088	NO	PH1N1_Macrophages_Data
597	SYNCRIP	-0.129771758406208	0.0493298437787797	0.21790027557496	NO	PH1N1_Macrophages_Data
598	RNGTT	-0.0582994375488435	0.0824066320019029	0.948887014636896	NO	PH1N1_Macrophages_Data
599	PNRC1	-0.0736543860866986	0.0442264435250677	0.668229582423751	NO	PH1N1_Macrophages_Data
600	SRSF12	-0.147395556140946	0.0984853412165307	0.727680964468906	NO	PH1N1_Macrophages_Data
601	PM20D2	-0.0168436505672128	0.0829388639878491	0.987247398648613	NO	PH1N1_Macrophages_Data
602	CYB5R4	-0.0219225639134071	0.0784595665775928	0.9817242484041	NO	PH1N1_Macrophages_Data
603	CEP162	-0.0717848663166081	0.137812867344647	0.969990520833191	NO	PH1N1_Macrophages_Data
604	SDHAF4	0.015720001862725	0.107204244769401	0.991094549552164	NO	PH1N1_Macrophages_Data
605	B3GAT2	0.182939416951152	0.454430071242218	0.980768140063388	NO	PH1N1_Macrophages_Data
606	OGFRL1	-0.068496769684507	0.0734693214612363	0.905772902341904	NO	PH1N1_Macrophages_Data
607	HTR1E	-0.508305321024348	0.300854083724067	0.655515052098674	NO	PH1N1_Macrophages_Data
608	CGA	0.105520487183636	0.244659907591377	0.980768140063388	NO	PH1N1_Macrophages_Data
609	ZNF292	-0.121204781940346	0.108304785911003	0.857210283695552	NO	PH1N1_Macrophages_Data
610	SMIM8	0.00467021985045891	0.11224115522786	0.997152011992347	NO	PH1N1_Macrophages_Data
611	SLC35A1	0.0689771600615949	0.104765173671752	0.952240175449415	NO	PH1N1_Macrophages_Data
612	RARS2	0.185217927379904	0.0722755195432826	0.239418613420896	NO	PH1N1_Macrophages_Data
613	ORC3	-0.0336106880449436	0.0866964356798647	0.980768140063388	NO	PH1N1_Macrophages_Data
614	ENSSSCG00000004307	-0.0379548653926805	0.134354514950899	0.9817242484041	NO	PH1N1_Macrophages_Data
615	CASP8AP2	-0.135341267026999	0.0976340020527331	0.770190425623147	NO	PH1N1_Macrophages_Data
616	GJA10	-0.392179285715132	0.21611810599604	0.602034448334691	NO	PH1N1_Macrophages_Data
617	BACH2	0.00223949459408598	0.258682818276589	0.998129508692007	NO	PH1N1_Macrophages_Data
618	RIMS1	-0.239300874784078	0.223424530919701	0.868679746652933	NO	PH1N1_Macrophages_Data
619	KCNQ5	0.015042840319814	0.300546293640168	0.997152011992347	NO	PH1N1_Macrophages_Data
620	EPHA7	-0.61953156601591	0.41166065424969	0.725141902979155	NO	PH1N1_Macrophages_Data
621	ENSSSCG00000029003	-0.300630263855603	0.0822095749245946	0.0244656067494943	NO	PH1N1_Macrophages_Data
622	SMAP1	0.0166243943112917	0.0609158272630123	0.98315139452252	NO	PH1N1_Macrophages_Data
623	ZDHHC21	-0.0108846292869762	0.208165989549467	0.997152011992347	NO	PH1N1_Macrophages_Data
624	CNTLN	-0.0378925166128632	0.168921553351187	0.986776044485602	NO	PH1N1_Macrophages_Data
625	ENSSSCG00000044896	-0.200258296687053	0.272310201436832	0.944746211658684	NO	PH1N1_Macrophages_Data
626	BNC2	-0.196173618723326	0.492694162579888	0.980768140063388	NO	PH1N1_Macrophages_Data
627	CCDC171	-0.0346026441565201	0.237185907407605	0.991164545407898	NO	PH1N1_Macrophages_Data
628	PSIP1	-0.101867200836865	0.139375401263299	0.945105781198197	NO	PH1N1_Macrophages_Data
629	SNAPC3	-0.15286115681997	0.137533195984636	0.859645503835165	NO	PH1N1_Macrophages_Data
630	TTC39B	0.00675870797960603	0.0875275359418039	0.996516279385009	NO	PH1N1_Macrophages_Data
631	PTPRD	-0.549925185989158	0.428926444498838	0.802528787873309	NO	PH1N1_Macrophages_Data
632	DMAC1	0.0671758890472285	0.063866208569549	0.871002269847647	NO	PH1N1_Macrophages_Data
633	NFIB	0.321192403966503	0.282593469426665	0.850886205720296	NO	PH1N1_Macrophages_Data
634	MPDZ	0.111819064351852	0.23682337237424	0.976898947834424	NO	PH1N1_Macrophages_Data
635	ECPAS	-0.0434946135694355	0.0762857203043195	0.96152799685769	NO	PH1N1_Macrophages_Data
636	ENSSSCG00000045611	-0.529997940958836	0.212505910105989	0.262601089027922	NO	PH1N1_Macrophages_Data
637	ZNF483	0.0234231903458315	0.149157407168812	0.989810120760661	NO	PH1N1_Macrophages_Data
638	PTGR1	-0.0145941391337137	0.069692632290356	0.986776044485602	NO	PH1N1_Macrophages_Data
639	ENSSSCG00000042365	0.0275831137862438	0.0591374891575323	0.978194423830765	NO	PH1N1_Macrophages_Data
640	DNAJC25	-0.121722034655338	0.064807684622824	0.569326894918899	NO	PH1N1_Macrophages_Data
641	GNG10	0.191003293983459	0.148652147844242	0.801650463959083	NO	PH1N1_Macrophages_Data
642	SHOC1	-0.295945588970391	0.307311850002298	0.896683361901203	NO	PH1N1_Macrophages_Data
643	UGCG	-0.141384159614737	0.197679771662172	0.947978663340771	NO	PH1N1_Macrophages_Data
644	PTBP3	-0.0220266643921128	0.125159186548285	0.989310162928432	NO	PH1N1_Macrophages_Data
645	HSDL2	-0.0227468178306848	0.065799726200212	0.980768140063388	NO	PH1N1_Macrophages_Data
646	KIAA1958	-0.323174824845259	0.192149782809345	0.661150747048	NO	PH1N1_Macrophages_Data
647	INIP	-0.123174184698158	0.12221762358426	0.880362709749486	NO	PH1N1_Macrophages_Data
648	SNX30	-0.102671957542256	0.116026219281136	0.915740413164997	NO	PH1N1_Macrophages_Data
649	SLC46A2	-0.00990842534737763	0.0842279688982504	0.994131708106921	NO	PH1N1_Macrophages_Data
650	ENSSSCG00000005440	-0.0110726773482866	0.0824392424810835	0.993553259821651	NO	PH1N1_Macrophages_Data
651	ELP1	0.0660615036739078	0.077270175222031	0.922932516748834	NO	PH1N1_Macrophages_Data
652	TMEM245	-0.153099722866608	0.0688779450577941	0.39047084520854	NO	PH1N1_Macrophages_Data
653	ENSSSCG00000048786	0.429118285419555	0.349206447798467	0.814097337330015	NO	PH1N1_Macrophages_Data
654	FRRS1L	0.139064863872384	0.410501294765941	0.980768140063388	NO	PH1N1_Macrophages_Data
655	EPB41L4B	-0.7826488805438	0.475377519425482	0.672727407879941	NO	PH1N1_Macrophages_Data
656	PALM2AKAP2	0.0492138911304612	0.469636199875924	0.995040331369658	NO	PH1N1_Macrophages_Data
657	C9orf152	-0.157441513204849	0.0815535318373542	0.536035979976857	NO	PH1N1_Macrophages_Data
658	ENSSSCG00000005453	0.060753323813727	0.145240127119397	0.980768140063388	NO	PH1N1_Macrophages_Data
659	ENSSSCG00000005457	-0.300652163716869	0.214039236612404	0.763661965783343	NO	PH1N1_Macrophages_Data
660	NIPSNAP3A	0.102631565979969	0.0637532001887399	0.688511202386527	NO	PH1N1_Macrophages_Data
661	ENSSSCG00000005424	0.0621676183452736	0.0577360726725875	0.867896765605305	NO	PH1N1_Macrophages_Data
662	ABCA1	-0.344601837818452	0.191195887305208	0.606041246797698	NO	PH1N1_Macrophages_Data
663	SLC44A1	0.0427739788174029	0.10874215827077	0.980768140063388	NO	PH1N1_Macrophages_Data
664	FKTN	-0.0354170038332596	0.0638616490167523	0.962772358191624	NO	PH1N1_Macrophages_Data
665	TMEM38B	-0.0506621957554754	0.14932546675544	0.980768140063388	NO	PH1N1_Macrophages_Data
666	RAD23B	-0.055163823609104	0.0910032404202261	0.960975689923198	NO	PH1N1_Macrophages_Data
667	KLF4	-0.152382741603793	0.230430399930165	0.952240175449415	NO	PH1N1_Macrophages_Data
668	COL27A1	-0.215059597502753	0.30808197530468	0.949839965168076	NO	PH1N1_Macrophages_Data
669	AKNA	-0.0605831743322743	0.122432983129784	0.97521403766328	NO	PH1N1_Macrophages_Data
670	WHRN	-0.300545421583165	0.411426936479301	0.945105781198197	NO	PH1N1_Macrophages_Data
671	ATP6V1G1	-0.00203750168627613	0.123448549880461	0.997920614587983	NO	PH1N1_Macrophages_Data
672	FAM189A2	-0.93547698235071	0.397635298176052	0.326718718564432	NO	PH1N1_Macrophages_Data
673	VLDLR	0.0523914676065014	0.16465186678223	0.980921612119635	NO	PH1N1_Macrophages_Data
674	TNFSF15	-0.793152593771549	0.421444381618976	0.566649037599883	NO	PH1N1_Macrophages_Data
675	TNFSF8	-0.0395581083073411	0.199715951665025	0.987438972493477	NO	PH1N1_Macrophages_Data
676	ENSSSCG00000040670	0.156907216169084	0.214223764242663	0.945105781198197	NO	PH1N1_Macrophages_Data
677	ENSSSCG00000041522	-0.864011038219918	0.332548644013583	0.228944494246519	NO	PH1N1_Macrophages_Data
678	ENSSSCG00000005232	0.057821661295261	0.0922963843323008	0.958040670035922	NO	PH1N1_Macrophages_Data
679	SUSD1	0.0961830086789186	0.0884355876665597	0.864193782674746	NO	PH1N1_Macrophages_Data
680	FKBP15	0.095883805691033	0.0555634172320867	0.64279051729247	NO	PH1N1_Macrophages_Data
681	KDM4C	0.0399819937849689	0.0777943244735827	0.970597499015479	NO	PH1N1_Macrophages_Data
682	UHRF2	-0.225948562457862	0.0572712607449353	0.0101734394890407	NO	PH1N1_Macrophages_Data
683	RANBP6	-0.132037829365853	0.153333513510705	0.922608789646403	NO	PH1N1_Macrophages_Data
684	IL33	-0.145457621334323	0.410463688835429	0.980768140063388	NO	PH1N1_Macrophages_Data
685	ZNF618	0.0972851069651855	0.10736327269285	0.912246566227844	NO	PH1N1_Macrophages_Data
686	SLC31A2	-0.154099316720214	0.100579723254709	0.716438964263023	NO	PH1N1_Macrophages_Data
687	DOCK8	0.0662878570977319	0.155116653992249	0.980768140063388	NO	PH1N1_Macrophages_Data
688	SLC31A1	-0.251868063543861	0.301996581113914	0.928445047212121	NO	PH1N1_Macrophages_Data
689	SMPDL3A	0.0455942032802327	0.0920231033667921	0.97521403766328	NO	PH1N1_Macrophages_Data
690	CDC26	0.0489850430616236	0.0474392105405359	0.874631649989836	NO	PH1N1_Macrophages_Data
691	PRPF4	-0.0516524795259265	0.0663749652618697	0.940384706299611	NO	PH1N1_Macrophages_Data
692	PKIB	1.07771426087257	0.61639646726216	0.631751111687491	NO	PH1N1_Macrophages_Data
693	WDR31	-0.107425938058765	0.286783282505713	0.980768140063388	NO	PH1N1_Macrophages_Data
694	ENSSSCG00000005241	0.0192121905578405	0.0586442988548937	0.980768140063388	NO	PH1N1_Macrophages_Data
695	SERINC1	0.0863462539555337	0.118193917035727	0.945105781198197	NO	PH1N1_Macrophages_Data
696	BSPRY	-0.0544143287609812	0.170621277254309	0.980921612119635	NO	PH1N1_Macrophages_Data
697	HDHD3	0.0503276162283863	0.0876886996819338	0.96152799685769	NO	PH1N1_Macrophages_Data
698	ALAD	-0.0672735291966066	0.0622245192474844	0.86625260596901	NO	PH1N1_Macrophages_Data
699	POLE3	-0.111945404679914	0.0559218319723714	0.496312246148781	NO	PH1N1_Macrophages_Data
700	PERP	-0.477285443410277	0.306016918662377	0.706469831346522	NO	PH1N1_Macrophages_Data
701	HSF2	-0.0343832153896357	0.120567265442017	0.981272133354255	NO	PH1N1_Macrophages_Data
702	SLC2A12	0.257877089307167	0.103020468968016	0.259692786257769	NO	PH1N1_Macrophages_Data
703	ENSSSCG00000053708	0.122167483188787	0.110601306412629	0.859645503835165	NO	PH1N1_Macrophages_Data
704	RNF217	0.00141199933547623	0.122360119318643	0.998082562447981	NO	PH1N1_Macrophages_Data
705	TBPL1	-0.160439626283099	0.0873972054921533	0.593958569471148	NO	PH1N1_Macrophages_Data
706	NKAIN2	0.338532462809481	0.250505296190599	0.78512767280263	NO	PH1N1_Macrophages_Data
707	PIP5K1B	0.0309774989607686	0.488240472696191	0.996692148706632	NO	PH1N1_Macrophages_Data
708	TRDN	-0.142603283198457	0.249024882509747	0.96152799685769	NO	PH1N1_Macrophages_Data
709	EYA4	-0.344619647320688	0.451538066867902	0.940556889368044	NO	PH1N1_Macrophages_Data
710	FXN	-0.166246334976353	0.119373654563602	0.770097580992117	NO	PH1N1_Macrophages_Data
711	TJP2	-0.227857548771357	0.156702799751121	0.749059285457126	NO	PH1N1_Macrophages_Data
712	TNFAIP3	-0.452338904045715	0.21253502076967	0.430098717787124	NO	PH1N1_Macrophages_Data
713	ENSSSCG00000005432	-0.129778837378082	0.563142570607403	0.986776044485602	NO	PH1N1_Macrophages_Data
714	REPS1	0.0904674657496513	0.0978619388367036	0.907163489662456	NO	PH1N1_Macrophages_Data
715	RPS12	-0.0844865044288158	0.0759686339742428	0.859645503835165	NO	PH1N1_Macrophages_Data
716	SLC18B1	-0.00297096231262116	0.072496163137779	0.997202884285187	NO	PH1N1_Macrophages_Data
717	ENSSSCG00000004179	-0.250844746311256	0.216149496089867	0.840611335363471	NO	PH1N1_Macrophages_Data
718	ENSSSCG00000004180	0.51677218616788	0.358665532833321	0.750865787170787	NO	PH1N1_Macrophages_Data
719	ECT2L	-1.01117284396831	0.367150499073386	0.18304878499757	NO	PH1N1_Macrophages_Data
720	CCDC28A	0.113726161716433	0.0952804785704428	0.826203962244044	NO	PH1N1_Macrophages_Data
721	NHSL1	-0.0659306717820291	0.190956465424938	0.980768140063388	NO	PH1N1_Macrophages_Data
722	FSD1L	-0.0788258300462236	0.152718218169073	0.970597499015479	NO	PH1N1_Macrophages_Data
723	ENPP1	-0.0895548326618196	0.19425591403014	0.978194423830765	NO	PH1N1_Macrophages_Data
724	SGK1	-0.305023317590274	0.302634340384243	0.880362709749486	NO	PH1N1_Macrophages_Data
725	MBD2	-0.0497887836030674	0.273239145357167	0.988102257066099	NO	PH1N1_Macrophages_Data
726	ENPP3	0.381212102426575	0.166322961488632	0.356151763186613	NO	PH1N1_Macrophages_Data
727	POLI	0.0382659527624574	0.0582694685378355	0.952240175449415	NO	PH1N1_Macrophages_Data
728	TMEM268	-0.107901159118484	0.11561330260859	0.905333255667228	NO	PH1N1_Macrophages_Data
729	MED23	0.0546510823509077	0.0431247838829176	0.806159871653088	NO	PH1N1_Macrophages_Data
730	ENSSSCG00000005480	-0.108575141740241	0.171386311766312	0.956455653418506	NO	PH1N1_Macrophages_Data
731	CITED2	-0.152904673075992	0.0831990799706687	0.593958569471148	NO	PH1N1_Macrophages_Data
732	TXLNB	-0.270267840661708	0.140066652904821	0.536035979976857	NO	PH1N1_Macrophages_Data
733	STARD6	-0.11241856678562	0.130588879915446	0.922608789646403	NO	PH1N1_Macrophages_Data
734	C18orf54	0.00963692831578314	0.127295591572848	0.996516279385009	NO	PH1N1_Macrophages_Data
735	HECA	0.0264608278349605	0.105184522231619	0.985221619792242	NO	PH1N1_Macrophages_Data
736	ABRACL	-0.476010680346098	0.224133347115148	0.432976173544344	NO	PH1N1_Macrophages_Data
737	ENSSSCG00000060550	-0.0458484866965507	0.172790714109755	0.984009431345406	NO	PH1N1_Macrophages_Data
738	APBA1	-0.106562571776923	0.239121109136822	0.979645891077033	NO	PH1N1_Macrophages_Data
739	ENSSSCG00000038606	0.0377525283675528	0.23019392327487	0.989810120760661	NO	PH1N1_Macrophages_Data
740	PTAR1	0.0486423016843808	0.089516347823796	0.966843259014421	NO	PH1N1_Macrophages_Data
741	RAB27B	-0.130864340234782	0.279499794960825	0.978194423830765	NO	PH1N1_Macrophages_Data
742	RNF111	-0.107360594345175	0.079007698157069	0.783251118942054	NO	PH1N1_Macrophages_Data
743	CFAP95	-0.149825451528519	0.261795779612547	0.96152799685769	NO	PH1N1_Macrophages_Data
744	MAMDC2	-0.100807190898247	0.31140531271682	0.980768140063388	NO	PH1N1_Macrophages_Data
745	UTRN	-0.00795644817053846	0.107054432750097	0.996516279385009	NO	PH1N1_Macrophages_Data
746	ENSSSCG00000005255	-0.127002986318634	0.101336699751975	0.808882396913843	NO	PH1N1_Macrophages_Data
747	SLTM	-0.100397296077005	0.0436666092623365	0.352719459763158	NO	PH1N1_Macrophages_Data
748	KLF9	-0.0838763544090204	0.11665643273071	0.946712687652496	NO	PH1N1_Macrophages_Data
749	TRPM3	-0.0922783595004446	0.356975925226609	0.984606364846519	NO	PH1N1_Macrophages_Data
750	STX11	-0.111458378456155	0.117568652751031	0.899615350936991	NO	PH1N1_Macrophages_Data
751	ENSSSCG00000061254	-0.236326497506159	0.499792933854137	0.976898947834424	NO	PH1N1_Macrophages_Data
752	PLAGL1	0.00179883033960053	0.243935249514257	0.998293561402743	NO	PH1N1_Macrophages_Data
753	ZC2HC1B	-0.676325572090912	0.304351513162945	0.390540273217921	NO	PH1N1_Macrophages_Data
754	MINDY2	-0.0828389620449668	0.118868955501797	0.949962128575726	NO	PH1N1_Macrophages_Data
755	CEMIP2	0.0730366785152769	0.124989276498129	0.96152799685769	NO	PH1N1_Macrophages_Data
756	RORA	0.270503786651617	0.296501087634153	0.910433407007032	NO	PH1N1_Macrophages_Data
757	RFX3	0.163131515348451	0.135281254145143	0.820798954923743	NO	PH1N1_Macrophages_Data
758	HDDC2	-0.0467158785565926	0.0918772967540229	0.971389567400066	NO	PH1N1_Macrophages_Data
759	TPD52L1	0.271981749728895	0.183584329211855	0.733193980288362	NO	PH1N1_Macrophages_Data
760	PUM3	-0.142687045587587	0.152351009400349	0.904913280436269	NO	PH1N1_Macrophages_Data
761	SPATA6L	0.0937894758347206	0.176425726544713	0.969037675189679	NO	PH1N1_Macrophages_Data
762	LTV1	-0.0559629055581337	0.166433338342016	0.980768140063388	NO	PH1N1_Macrophages_Data
763	GLIS3	-0.0922154384489291	0.247158946885984	0.980768140063388	NO	PH1N1_Macrophages_Data
764	ICE2	-0.035986111534294	0.0671463307573704	0.967673407745961	NO	PH1N1_Macrophages_Data
765	PHACTR2	0.0468640276497666	0.102557441136008	0.978194423830765	NO	PH1N1_Macrophages_Data
766	KIAA2026	-0.108756981496081	0.0696587010938299	0.705760984670296	NO	PH1N1_Macrophages_Data
767	ANXA2	-0.0194862383870941	0.0839501029745824	0.986776044485602	NO	PH1N1_Macrophages_Data
768	ERMP1	-0.00428104690151773	0.0671288995129482	0.996692148706632	NO	PH1N1_Macrophages_Data
769	ARG1	-0.0719311775023708	0.190059704960409	0.980768140063388	NO	PH1N1_Macrophages_Data
770	FUCA2	-0.0582612029466709	0.0667442316151895	0.918966466597698	NO	PH1N1_Macrophages_Data
771	RIC1	-0.0689029856774243	0.0440011342148884	0.703752455060067	NO	PH1N1_Macrophages_Data
772	PEX3	-0.0468862058495617	0.11471400567133	0.980768140063388	NO	PH1N1_Macrophages_Data
773	AKAP7	0.0697104051538197	0.160510723611449	0.980768140063388	NO	PH1N1_Macrophages_Data
774	ADAT2	-0.0018798606165729	0.086136082424988	0.997600385520855	NO	PH1N1_Macrophages_Data
775	PDCD1LG2	0.0998253874535887	0.103601205590857	0.89659844210193	NO	PH1N1_Macrophages_Data
776	AIG1	-0.266982693772057	0.124875691202274	0.425520365221891	NO	PH1N1_Macrophages_Data
777	CD274	-0.0242314888060298	0.118506217471545	0.986776044485602	NO	PH1N1_Macrophages_Data
778	ENSSSCG00000044542	0.0405477405344597	0.247236006551129	0.989810120760661	NO	PH1N1_Macrophages_Data
779	HIVEP2	-0.0515749602144477	0.0855321149971296	0.96152799685769	NO	PH1N1_Macrophages_Data
780	ENSSSCG00000048426	-0.200035766080597	0.337608065870007	0.96152799685769	NO	PH1N1_Macrophages_Data
781	PLGRKT	0.0799943332169304	0.0411645603878647	0.530064605265194	NO	PH1N1_Macrophages_Data
782	EPB41L2	-0.0887872999074014	0.161855414724064	0.965130785303017	NO	PH1N1_Macrophages_Data
783	ADGRG6	-0.464079856492621	0.557955861169176	0.928772100640139	NO	PH1N1_Macrophages_Data
784	BNIP2	-0.0789515505493577	0.0571502443630714	0.772455272767609	NO	PH1N1_Macrophages_Data
785	GTF2A2	0.0520340392770254	0.0999495821674734	0.969990520833191	NO	PH1N1_Macrophages_Data
786	VTA1	0.0372855829651623	0.0542805707782565	0.951321522743952	NO	PH1N1_Macrophages_Data
787	JAK2	-0.0147783599846472	0.0698021603778852	0.986776044485602	NO	PH1N1_Macrophages_Data
788	GCNT3	-0.113596170321028	0.276760461598448	0.980768140063388	NO	PH1N1_Macrophages_Data
789	FAM81A	0.0914416344165147	0.0719254557653563	0.805618393012053	NO	PH1N1_Macrophages_Data
790	MYO1E	0.0184330895149122	0.104652353643095	0.989263717914604	NO	PH1N1_Macrophages_Data
791	IFNGR1	-0.0564337130284726	0.0232330287261663	0.291026006542167	NO	PH1N1_Macrophages_Data
792	ENSSSCG00000052472	-0.464580611159773	0.144593958710863	0.0771939051636944	NO	PH1N1_Macrophages_Data
793	CCNB2	-0.156985931834882	0.144694825029497	0.864896362015513	NO	PH1N1_Macrophages_Data
794	ENSSSCG00000005217	0.157726135922028	0.0533175361216483	0.128364088800904	NO	PH1N1_Macrophages_Data
795	AK3	0.0526381543816954	0.0769085988718196	0.952125128727532	NO	PH1N1_Macrophages_Data
796	PEX7	0.0896978884362288	0.0600188729093368	0.727680964468906	NO	PH1N1_Macrophages_Data
797	TCF4	0.207688355623156	0.106862634903	0.530064605265194	NO	PH1N1_Macrophages_Data
798	CDC37L1	-0.0594658960602363	0.0766052652571307	0.940398514185263	NO	PH1N1_Macrophages_Data
799	MAP3K5	-0.0325050293821915	0.0918647520166134	0.980768140063388	NO	PH1N1_Macrophages_Data
800	HEY2	-0.680449184860479	0.2382623083539	0.15288119139596	NO	PH1N1_Macrophages_Data
801	ENSSSCG00000046709	0.0445402214485699	0.143662813118905	0.980921612119635	NO	PH1N1_Macrophages_Data
802	PABIR1	-0.318373510076253	0.1196635793677	0.210005173334528	NO	PH1N1_Macrophages_Data
803	STX7	0.0918290087541932	0.107175346338682	0.922932516748834	NO	PH1N1_Macrophages_Data
804	PLPP6	-0.470280830048535	0.21597832098327	0.41264047444456	NO	PH1N1_Macrophages_Data
805	MAP7	1.00785514410494	0.412408038151857	0.284667925621145	NO	PH1N1_Macrophages_Data
806	MOXD1	0.522365407226157	0.645677531339797	0.937114943933443	NO	PH1N1_Macrophages_Data
807	TMEM260	0.113340296872416	0.118978987309758	0.898584418633644	NO	PH1N1_Macrophages_Data
808	TXNL1	-0.0839197210082661	0.0320789877811832	0.22442613803237	NO	PH1N1_Macrophages_Data
809	PTPRK	0.0503571354380662	0.129743504340555	0.980768140063388	NO	PH1N1_Macrophages_Data
810	ENSSSCG00000057314	-0.0167144541314991	0.180165312671935	0.996325881479779	NO	PH1N1_Macrophages_Data
811	ENSSSCG00000058562	-0.104497143851545	0.0867739217249332	0.8211383246317	NO	PH1N1_Macrophages_Data
812	HIF1A	-0.225640388078229	0.147633203787619	0.717454419933686	NO	PH1N1_Macrophages_Data
813	WDR7	0.125395952303769	0.108838413674505	0.843991892621702	NO	PH1N1_Macrophages_Data
814	SNAPC1	-0.103666545869259	0.0470720455156565	0.401501330820906	NO	PH1N1_Macrophages_Data
815	SYT16	-0.135410217058784	0.342639410803517	0.980768140063388	NO	PH1N1_Macrophages_Data
816	FECH	0.0218527670878577	0.0381999016147226	0.96152799685769	NO	PH1N1_Macrophages_Data
817	ISG20	0.37029304026521	0.140920661008471	0.218994802959208	NO	PH1N1_Macrophages_Data
818	SAMD4A	-0.029949641182738	0.0716254890158154	0.980768140063388	NO	PH1N1_Macrophages_Data
819	THEMIS	0.172920180498181	0.27713204453889	0.958040670035922	NO	PH1N1_Macrophages_Data
820	NARS1	-0.198786051642269	0.145396275756778	0.78190419049331	NO	PH1N1_Macrophages_Data
821	GCH1	-0.523341583910097	0.143523725554846	0.0248890138929172	NO	PH1N1_Macrophages_Data
822	AEN	-0.268791867256523	0.0933650952691946	0.147911027781188	NO	PH1N1_Macrophages_Data
823	MTFMT	0.0339149660667532	0.104687462448462	0.980768140063388	NO	PH1N1_Macrophages_Data
824	SPG21	0.0220772840264153	0.0465049862398868	0.976898947834424	NO	PH1N1_Macrophages_Data
825	EXOC5	-0.0734561195637517	0.115666344187497	0.956455653418506	NO	PH1N1_Macrophages_Data
826	ANKDD1A	-0.411743696778163	0.401641369036189	0.875408845222659	NO	PH1N1_Macrophages_Data
827	ECHDC1	-0.0999129636711997	0.117051879927466	0.923195821364403	NO	PH1N1_Macrophages_Data
828	PLEKHO2	-0.174947281816438	0.0952946143549838	0.593958569471148	NO	PH1N1_Macrophages_Data
829	RNF146	0.0583440963758745	0.0659038258161382	0.915740413164997	NO	PH1N1_Macrophages_Data
830	BCLAF1	-0.010833467978444	0.116065480845984	0.996325881479779	NO	PH1N1_Macrophages_Data
831	CENPW	0.104293298570614	0.0651637443185783	0.693750554081526	NO	PH1N1_Macrophages_Data
832	TRMT11	-0.0442945387104137	0.0853891176742365	0.970472115173613	NO	PH1N1_Macrophages_Data
833	HINT3	-0.258214444999762	0.16319390997083	0.696569502350531	NO	PH1N1_Macrophages_Data
834	NCOA7	-0.0367592646801159	0.0742843266015164	0.97521403766328	NO	PH1N1_Macrophages_Data
835	MTFR2	-0.15417754883046	0.131227103111361	0.834969019907761	NO	PH1N1_Macrophages_Data
836	PDE7B	-0.210070133892992	0.185950894704809	0.854570794193188	NO	PH1N1_Macrophages_Data
837	OAZ2	-0.0228373899602739	0.0717493015092788	0.980921612119635	NO	PH1N1_Macrophages_Data
838	ZNF609	0.0698085918381386	0.109972923940584	0.956455653418506	NO	PH1N1_Macrophages_Data
839	TRIP4	0.107003874288385	0.107374279946752	0.88418970981179	NO	PH1N1_Macrophages_Data
840	AHI1	-0.587638238720137	0.544818493746116	0.867517989924734	NO	PH1N1_Macrophages_Data
841	PCLAF	-0.299102783361563	0.165373292835036	0.604118810700401	NO	PH1N1_Macrophages_Data
842	L3MBTL3	-0.0993522534423858	0.115775171498873	0.9226564795279	NO	PH1N1_Macrophages_Data
843	CSNK1G1	0.00506799047160572	0.125306053473493	0.997433525756323	NO	PH1N1_Macrophages_Data
844	ARHGAP18	-0.00649343293497458	0.100630206555239	0.996692148706632	NO	PH1N1_Macrophages_Data
845	PPIB	0.000309512144024979	0.0586232457242775	0.998491205729084	NO	PH1N1_Macrophages_Data
846	ENSSSCG00000004170	-0.109090669413164	0.174281403075569	0.958040670035922	NO	PH1N1_Macrophages_Data
847	SF3B5	-0.299694661242721	0.427780792766065	0.949839965168076	NO	PH1N1_Macrophages_Data
848	SNX22	-0.202966425224597	0.329659714765577	0.959533292998391	NO	PH1N1_Macrophages_Data
849	ENSSSCG00000004207	-0.960926810529515	0.392600246835489	0.282552365530832	NO	PH1N1_Macrophages_Data
850	SNX1	-0.0353350563295335	0.0951293287312523	0.980768140063388	NO	PH1N1_Macrophages_Data
851	ENSSSCG00000033894	-0.203366753335629	0.359974596211319	0.96152799685769	NO	PH1N1_Macrophages_Data
852	AP5M1	0.167954844934985	0.0764659992176262	0.404390159022062	NO	PH1N1_Macrophages_Data
853	NAA30	-0.0365952181744321	0.0470961928193716	0.940398514185263	NO	PH1N1_Macrophages_Data
854	CCDC198	-0.0598956825679791	0.281565012358226	0.986776044485602	NO	PH1N1_Macrophages_Data
855	ENSSSCG00000047502	-0.836254072814128	0.272860079070554	0.10374026402745	NO	PH1N1_Macrophages_Data
856	SLC35F4	0.426162092977694	0.360093886355004	0.83203478545999	NO	PH1N1_Macrophages_Data
857	CIAO2A	0.0506673828726899	0.116077767436983	0.980667848054848	NO	PH1N1_Macrophages_Data
858	ENSSSCG00000054505	-0.170838559335764	0.488537490270426	0.980768140063388	NO	PH1N1_Macrophages_Data
859	DAAM1	0.0498853445196118	0.181730703441462	0.982454643646736	NO	PH1N1_Macrophages_Data
860	HBS1L	0.0135781147100387	0.0923160627137251	0.991094549552164	NO	PH1N1_Macrophages_Data
861	DAPK2	-0.924685269034726	0.520570236802461	0.620750838749235	NO	PH1N1_Macrophages_Data
862	ENSSSCG00000044767	-0.31737518790059	0.384498960678139	0.931671290300404	NO	PH1N1_Macrophages_Data
863	L3HYPDH	0.0144218098475551	0.106714286901608	0.993553259821651	NO	PH1N1_Macrophages_Data
864	JKAMP	0.0637775702939036	0.0655261341268142	0.893934753932071	NO	PH1N1_Macrophages_Data
865	HERC1	0.016424399304837	0.0828112583127905	0.987438972493477	NO	PH1N1_Macrophages_Data
866	RTN1	0.0976149150491797	0.249728064129302	0.980768140063388	NO	PH1N1_Macrophages_Data
867	USP3	-0.0447544411825037	0.0783396874620292	0.96152799685769	NO	PH1N1_Macrophages_Data
868	WDHD1	-0.185308225483884	0.114170155244023	0.679955444078241	NO	PH1N1_Macrophages_Data
869	SOCS4	-0.0642598843554902	0.0883349394077306	0.945105781198197	NO	PH1N1_Macrophages_Data
870	CHSY1	-0.0402974310867912	0.0671734673660017	0.96152799685769	NO	PH1N1_Macrophages_Data
871	PLA2G4D	0.00676253034263069	0.546288835081692	0.997920614587983	NO	PH1N1_Macrophages_Data
872	PLA2G4E	-0.195799779610851	0.473557337492782	0.980768140063388	NO	PH1N1_Macrophages_Data
873	MAPK1IP1L	0.0105808025500496	0.109823781097947	0.995531930641886	NO	PH1N1_Macrophages_Data
874	LGALS3	-0.0477107190914605	0.0843272447609729	0.96152799685769	NO	PH1N1_Macrophages_Data
875	KNSTRN	0.0676525318921141	0.139351170202565	0.976050477229054	NO	PH1N1_Macrophages_Data
876	CCDC9B	-0.137081890912948	0.257631539548429	0.969037675189679	NO	PH1N1_Macrophages_Data
877	DLGAP5	-0.0822050859422603	0.142231581096907	0.96152799685769	NO	PH1N1_Macrophages_Data
878	PLCB2	-0.0529825069581521	0.167440790317145	0.980921612119635	NO	PH1N1_Macrophages_Data
879	FBXO34	0.0597921634706719	0.176615954315861	0.980768140063388	NO	PH1N1_Macrophages_Data
880	ATG14	-0.105396728138336	0.0693764361089588	0.721010624450621	NO	PH1N1_Macrophages_Data
881	APH1B	-0.155910748479802	0.184032385298103	0.924556784189347	NO	PH1N1_Macrophages_Data
882	PAK6	-0.637993999339375	0.362527684091195	0.6279847319173	NO	PH1N1_Macrophages_Data
883	BUB1B	0.102465458899599	0.0704417164106237	0.749059285457126	NO	PH1N1_Macrophages_Data
884	CA12	-0.506480538042877	0.22150180158076	0.357333473001744	NO	PH1N1_Macrophages_Data
885	KTN1	-0.0479091597458545	0.0858371571793966	0.962761639432996	NO	PH1N1_Macrophages_Data
886	RAB8B	-0.0481338941282453	0.173874258337141	0.9817242484041	NO	PH1N1_Macrophages_Data
887	TYRO3	-0.0117114640690979	0.104546097628679	0.994620906628205	NO	PH1N1_Macrophages_Data
888	GABRG3	-0.26633127349197	0.268017715758262	0.88538266653676	NO	PH1N1_Macrophages_Data
889	RPS27L	0.0101512101018396	0.108383074898948	0.996325881479779	NO	PH1N1_Macrophages_Data
890	GABRA5	0.179850998154266	0.470634501528409	0.980768140063388	NO	PH1N1_Macrophages_Data
891	MYEF2	-0.363761625805452	0.417686858708056	0.919539072778867	NO	PH1N1_Macrophages_Data
892	LACTB	-0.0148312006723142	0.0838842990824	0.989178586095248	NO	PH1N1_Macrophages_Data
893	GABRB3	0.0871723679050326	0.304528824788557	0.981272133354255	NO	PH1N1_Macrophages_Data
894	TPM1	0.0529383785430401	0.061311704281499	0.922608789646403	NO	PH1N1_Macrophages_Data
895	SCG5	-0.46426345604371	0.36097630248273	0.801650463959083	NO	PH1N1_Macrophages_Data
896	LINS1	0.0517795815324168	0.0834630604577464	0.958140815390229	NO	PH1N1_Macrophages_Data
897	PELI2	-0.395155258177493	0.41895433947351	0.902754682585371	NO	PH1N1_Macrophages_Data
898	ASB7	-0.0623808070033217	0.0894109227770958	0.949839965168076	NO	PH1N1_Macrophages_Data
899	ARMH4	-0.0225057299658636	0.405819215056321	0.996960004529544	NO	PH1N1_Macrophages_Data
900	ENSSSCG00000004839	-0.439756737746244	0.538113936496886	0.935840453893275	NO	PH1N1_Macrophages_Data
901	ACTR10	0.041661020512897	0.0556097823333787	0.942216370188167	NO	PH1N1_Macrophages_Data
902	SELENOS	-0.0746176395984763	0.0550062449302016	0.783251118942054	NO	PH1N1_Macrophages_Data
903	PSMA3	-0.0349436967176482	0.0630074852993041	0.962772358191624	NO	PH1N1_Macrophages_Data
904	LRRK1	0.104125125276897	0.121789212316216	0.922932516748834	NO	PH1N1_Macrophages_Data
905	ARID4A	-0.137377128935463	0.074945006745059	0.593958569471148	NO	PH1N1_Macrophages_Data
906	IGF1R	0.0970745015249108	0.2823766995728	0.980768140063388	NO	PH1N1_Macrophages_Data
907	TLN2	-0.0881761941990831	0.292448441254058	0.980921612119635	NO	PH1N1_Macrophages_Data
908	CDIN1	0.122745046227824	0.0636165998455151	0.536035979976857	NO	PH1N1_Macrophages_Data
909	ENSSSCG00000027270	0.0745290435678748	0.0746315592662506	0.883671452354613	NO	PH1N1_Macrophages_Data
910	EHD4	-0.123608614316402	0.0906240462763177	0.783251118942054	NO	PH1N1_Macrophages_Data
911	KIAA0586	-0.0658029062761894	0.151365707052897	0.980768140063388	NO	PH1N1_Macrophages_Data
912	ENSSSCG00000061849	-0.140589179134976	0.207077674547957	0.952240175449415	NO	PH1N1_Macrophages_Data
913	ENSSSCG00000057228	-0.51776154690066	0.413329741071113	0.808952897480601	NO	PH1N1_Macrophages_Data
914	ENSSSCG00000043519	-0.547056176059435	0.215466554313572	0.243579337776342	NO	PH1N1_Macrophages_Data
915	ENSSSCG00000004572	-1.37911610035112	0.392647878395951	0.0358166358269449	DOWN	PH1N1_Macrophages_Data
916	ENSSSCG00000004573	0.137147942917349	0.115254184922436	0.827635268884544	NO	PH1N1_Macrophages_Data
917	ATP10A	0.1555913938525	0.0972746984284024	0.693750554081526	NO	PH1N1_Macrophages_Data
918	VPS13C	-0.0315842356402209	0.0452875455702298	0.949839965168076	NO	PH1N1_Macrophages_Data
919	AGBL1	-0.439004188538185	0.26546204997887	0.671555540971413	NO	PH1N1_Macrophages_Data
920	ENSSSCG00000054906	0.434238650775598	0.1548725773208	0.16975333506287	NO	PH1N1_Macrophages_Data
921	PLA2G4B	0.248890034577918	0.174493513689845	0.756852509724727	NO	PH1N1_Macrophages_Data
922	DET1	0.086438369150372	0.114017386639208	0.940556889368044	NO	PH1N1_Macrophages_Data
923	UBE3A	0.00189308894879183	0.0724285185159791	0.997600385520855	NO	PH1N1_Macrophages_Data
924	MRPS11	0.0528836323592582	0.0890098514152615	0.96152799685769	NO	PH1N1_Macrophages_Data
925	JMJD7	-0.117908624715362	0.239027124806952	0.975595762216311	NO	PH1N1_Macrophages_Data
926	MRPL46	0.0131223781659717	0.11710273804563	0.994620906628205	NO	PH1N1_Macrophages_Data
927	MAPKBP1	-0.0072947822579142	0.0686527528186115	0.995040331369658	NO	PH1N1_Macrophages_Data
928	OTUD7A	-0.134048329901098	0.414279815294916	0.980768140063388	NO	PH1N1_Macrophages_Data
929	KLF13	-0.0228890687099407	0.102536985975659	0.986776044485602	NO	PH1N1_Macrophages_Data
930	TOR1B	0.0348863693385666	0.0556041719838359	0.958040670035922	NO	PH1N1_Macrophages_Data
931	MGA	-0.0671586920129826	0.0796384109445751	0.925258189567399	NO	PH1N1_Macrophages_Data
932	BRD3	0.0541015970141083	0.086980080384167	0.958140815390229	NO	PH1N1_Macrophages_Data
933	ENSSSCG00000056777	0.0939924850359671	0.111660164836973	0.925981430905428	NO	PH1N1_Macrophages_Data
934	RPAP1	-0.117938604482767	0.0683760195044112	0.643530157853022	NO	PH1N1_Macrophages_Data
935	SETX	0.0951761767249595	0.090733757063765	0.872506411153137	NO	PH1N1_Macrophages_Data
936	MEF2A	0.0584884656976931	0.0770838871690972	0.940556889368044	NO	PH1N1_Macrophages_Data
937	TTF1	-0.0567663102741066	0.088832353383109	0.955804074873788	NO	PH1N1_Macrophages_Data
938	BMF	0.209102782663109	0.17903808216341	0.839696358712775	NO	PH1N1_Macrophages_Data
939	CFAP77	0.458798601156327	0.428810856470529	0.868679746652933	NO	PH1N1_Macrophages_Data
940	SRP14	-0.00606445830076526	0.0649124286490728	0.996325881479779	NO	PH1N1_Macrophages_Data
941	SYNE2	-0.0149225474742906	0.0773474896750092	0.987850554749834	NO	PH1N1_Macrophages_Data
942	TOR1A	0.0652946692678455	0.0428209554750491	0.719368708721854	NO	PH1N1_Macrophages_Data
943	LYSMD4	-0.080377637225153	0.108657503687372	0.944034630303979	NO	PH1N1_Macrophages_Data
944	EIF2AK4	0.0207324240463256	0.0885274626996373	0.986506385966829	NO	PH1N1_Macrophages_Data
945	ADAMTS17	-0.163354539150998	0.25924943745192	0.957191481230339	NO	PH1N1_Macrophages_Data
946	DDX31	-0.135682331227049	0.108922413782244	0.808996171013618	NO	PH1N1_Macrophages_Data
947	GTF3C4	-0.0866650520769973	0.0898816799321232	0.896596797272933	NO	PH1N1_Macrophages_Data
948	FMN1	0.092230194936283	0.137094879592391	0.952240175449415	NO	PH1N1_Macrophages_Data
949	RAPGEF1	0.0472042343662389	0.0610323997220204	0.940556889368044	NO	PH1N1_Macrophages_Data
950	GPR176	0.170516650665032	0.239171470952443	0.947978663340771	NO	PH1N1_Macrophages_Data
951	DPH6	-0.0729844703196538	0.0997192363807011	0.945105781198197	NO	PH1N1_Macrophages_Data
952	MED27	0.0258373135712623	0.0803784807765208	0.980768140063388	NO	PH1N1_Macrophages_Data
953	ENSSSCG00000054630	-0.183925435142956	0.373611202341968	0.975595762216311	NO	PH1N1_Macrophages_Data
954	FSIP1	-0.226493991362444	0.294161961362	0.940556889368044	NO	PH1N1_Macrophages_Data
955	AQR	0.0444308189533247	0.0741574800740428	0.96152799685769	NO	PH1N1_Macrophages_Data
956	THBS1	-0.196827684898031	0.221432486248927	0.915558135679779	NO	PH1N1_Macrophages_Data
957	PTGES	0.373460504405305	0.460484038808617	0.936780399393647	NO	PH1N1_Macrophages_Data
958	ENSSSCG00000061897	-0.0581661824798149	0.213465039644216	0.983168874887969	NO	PH1N1_Macrophages_Data
959	PCNX4	0.181661208051619	0.0552405622834106	0.0661254920008684	NO	PH1N1_Macrophages_Data
960	RASGRP1	-0.248672239566623	0.0985607804380785	0.25037722088477	NO	PH1N1_Macrophages_Data
961	DHRS7	0.039818511397266	0.0843402448417374	0.976898947834424	NO	PH1N1_Macrophages_Data
962	ZNF770	0.154415947664426	0.0601207946047299	0.239358699090045	NO	PH1N1_Macrophages_Data
963	FAM98B	-0.0228968577870766	0.108302036335817	0.986776044485602	NO	PH1N1_Macrophages_Data
964	PPM1A	-0.0254399726767592	0.115026212733747	0.986776044485602	NO	PH1N1_Macrophages_Data
965	VAV2	0.246078707315915	0.296655147941542	0.928772100640139	NO	PH1N1_Macrophages_Data
966	SPRED1	-0.162447820310769	0.097797994039056	0.668229582423751	NO	PH1N1_Macrophages_Data
967	SCAI	-0.00151565585718999	0.0953662483329767	0.997920614587983	NO	PH1N1_Macrophages_Data
968	MNAT1	-0.0152972531710508	0.107672667888356	0.992596103022882	NO	PH1N1_Macrophages_Data
969	PPP6C	-0.0348991379936797	0.0446582402540229	0.939729007528835	NO	PH1N1_Macrophages_Data
970	ENSSSCG00000004806	-0.292861509204458	0.0933107410200496	0.0910848309836167	NO	PH1N1_Macrophages_Data
971	TRMT5	-0.0418194521372877	0.0926695401888385	0.978287471992375	NO	PH1N1_Macrophages_Data
972	RABEPK	-0.223779814265806	0.176074789556821	0.805618393012053	NO	PH1N1_Macrophages_Data
973	SLC38A6	-0.0124011147709362	0.0779653132490436	0.989810120760661	NO	PH1N1_Macrophages_Data
974	HSPA5	-0.170513759568125	0.100295669725414	0.649755205995684	NO	PH1N1_Macrophages_Data
975	PRKCH	0.0805387873583373	0.136755189076793	0.96152799685769	NO	PH1N1_Macrophages_Data
976	GAPVD1	-0.0203454866240102	0.0652533356427128	0.980921612119635	NO	PH1N1_Macrophages_Data
977	ENSSSCG00000060230	0.0549149842722516	0.278462706294596	0.987438972493477	NO	PH1N1_Macrophages_Data
978	CCNDBP1	0.0396962260575166	0.0314875355077206	0.807362208322778	NO	PH1N1_Macrophages_Data
979	TMEM62	-0.0235272170324762	0.0755829397844272	0.980921612119635	NO	PH1N1_Macrophages_Data
980	ENSSSCG00000004814	0.118057047313498	0.0480876093396348	0.280673783687158	NO	PH1N1_Macrophages_Data
981	UBR1	0.104021367250989	0.0978343453605009	0.868679746652933	NO	PH1N1_Macrophages_Data
982	TTBK2	-0.00538402210202502	0.118153800363577	0.997152011992347	NO	PH1N1_Macrophages_Data
983	NTMT1	-0.0861465575595028	0.064144090490924	0.787227377208838	NO	PH1N1_Macrophages_Data
984	CDAN1	-0.206368036770736	0.121810209849566	0.653446419832649	NO	PH1N1_Macrophages_Data
985	ENSSSCG00000022039	0.0448281469005843	0.0908604464347592	0.975595762216311	NO	PH1N1_Macrophages_Data
986	ASB6	-0.00363109919299715	0.086428768014385	0.997152011992347	NO	PH1N1_Macrophages_Data
987	ENSSSCG00000044127	0.0428081482597855	0.0991042879918755	0.980768140063388	NO	PH1N1_Macrophages_Data
988	C9orf78	-0.0668501424165992	0.113603841738486	0.96152799685769	NO	PH1N1_Macrophages_Data
989	HAUS2	-0.0286310178110955	0.0814173668149026	0.980768140063388	NO	PH1N1_Macrophages_Data
990	MAPKAP1	0.000992035664154384	0.0924314225248636	0.998129508692007	NO	PH1N1_Macrophages_Data
991	LRRC57	0.0401716799775078	0.0416846413080718	0.896596797272933	NO	PH1N1_Macrophages_Data
992	SNAP23	0.00793450249786228	0.0630263819712794	0.993553259821651	NO	PH1N1_Macrophages_Data
993	PBX3	0.0834788701259476	0.0863395917261055	0.896173957564203	NO	PH1N1_Macrophages_Data
994	MVB12B	-0.0172016612224162	0.136574043317464	0.993553259821651	NO	PH1N1_Macrophages_Data
995	ZBTB43	-0.153382105366089	0.101736031849888	0.725141902979155	NO	PH1N1_Macrophages_Data
996	ZBTB34	-0.018996948321221	0.137049711130524	0.992821324013236	NO	PH1N1_Macrophages_Data
997	RALGPS1	0.202991918861923	0.210520186925269	0.896596797272933	NO	PH1N1_Macrophages_Data
998	ZNF106	-0.131514923983807	0.0821133049457821	0.693635008614637	NO	PH1N1_Macrophages_Data
999	CAPN3	0.132584062287007	0.0849108245397901	0.705760984670296	NO	PH1N1_Macrophages_Data
1000	FUBP3	0.142920827801173	0.0819238192363883	0.63487031923583	NO	PH1N1_Macrophages_Data
1001	GANC	0.0658049854669736	0.256982277232904	0.984734527283546	NO	PH1N1_Macrophages_Data
1002	TMEM87A	0.0152385090579619	0.0314228526490896	0.976050477229054	NO	PH1N1_Macrophages_Data
1003	ENSSSCG00000033472	-0.102593347390285	0.197375462235529	0.969990520833191	NO	PH1N1_Macrophages_Data
1004	VPS39	0.0753327635264234	0.0383590099006871	0.516622827241968	NO	PH1N1_Macrophages_Data
1005	AK8	0.232782468132832	0.228724796692882	0.876377429108256	NO	PH1N1_Macrophages_Data
1006	SPACA9	-0.417890742576015	0.179197523022977	0.334977630759578	NO	PH1N1_Macrophages_Data
1007	RTF1	-0.0889932418370016	0.121810904871948	0.945105781198197	NO	PH1N1_Macrophages_Data
1008	TSC1	-0.12604553124861	0.123229002863139	0.875408845222659	NO	PH1N1_Macrophages_Data
1009	DUT	-0.0525142603287501	0.0895126673076769	0.96152799685769	NO	PH1N1_Macrophages_Data
1010	SLC12A1	-0.0639978453974957	0.324494058647644	0.987438972493477	NO	PH1N1_Macrophages_Data
1011	EXOSC2	-0.0975453805904317	0.0778542196709412	0.808931444017227	NO	PH1N1_Macrophages_Data
1012	BAHD1	0.0551229661425772	0.101499998488945	0.966843259014421	NO	PH1N1_Macrophages_Data
1013	NDUFAF1	-0.0658483956830967	0.0578685921074857	0.849728556045482	NO	PH1N1_Macrophages_Data
1014	NUSAP1	-0.0176729739044628	0.0336379485920032	0.969632550400441	NO	PH1N1_Macrophages_Data
1015	ABL1	0.0607967701632378	0.14973494851833	0.980768140063388	NO	PH1N1_Macrophages_Data
1016	OIP5	-0.193164041941963	0.221232725317511	0.918966466597698	NO	PH1N1_Macrophages_Data
1017	ENSSSCG00000032110	0.0547201373607822	0.0689623325547206	0.938856788028137	NO	PH1N1_Macrophages_Data
1018	CHP1	-0.132091935678683	0.0603693414548607	0.407391577429054	NO	PH1N1_Macrophages_Data
1019	EXD1	0.0176113321558049	0.117350314835994	0.991094549552164	NO	PH1N1_Macrophages_Data
1020	INO80	-0.0561234208530175	0.0800823811083245	0.949839965168076	NO	PH1N1_Macrophages_Data
1021	VPS18	-0.0602994601391645	0.108452242308548	0.962772358191624	NO	PH1N1_Macrophages_Data
1022	RALGDS	-0.24954780095859	0.176663234605856	0.760558958110035	NO	PH1N1_Macrophages_Data
1023	ZFYVE19	-0.0606597849649167	0.0650919108511048	0.905772902341904	NO	PH1N1_Macrophages_Data
1024	DNAJC17	-0.103279277397143	0.0565027120252738	0.595666985657877	NO	PH1N1_Macrophages_Data
1025	NUP214	0.0304623826110656	0.0794612557567189	0.980768140063388	NO	PH1N1_Macrophages_Data
1026	C15orf62	-0.113470298909571	0.201699296667869	0.96152799685769	NO	PH1N1_Macrophages_Data
1027	ENSSSCG00000061289	0.075349196349753	0.179761217422397	0.980768140063388	NO	PH1N1_Macrophages_Data
1028	RMDN3	-0.258608452124238	0.194247177424151	0.793064991578281	NO	PH1N1_Macrophages_Data
1029	RAD51	-0.189589313331598	0.111135311435151	0.649218850446318	NO	PH1N1_Macrophages_Data
1030	ENSSSCG00000042522	0.000348245287701103	0.0846200800729059	0.99892034474589	NO	PH1N1_Macrophages_Data
1031	RPUSD2	-0.0651949319012447	0.148989973336195	0.980385350733323	NO	PH1N1_Macrophages_Data
1032	CCDC32	0.100905940939461	0.0391913239956309	0.236749575095846	NO	PH1N1_Macrophages_Data
1033	CHST14	-0.327502264625585	0.229906281511262	0.756852509724727	NO	PH1N1_Macrophages_Data
1034	SQOR	0.0530386926677502	0.0653283810275678	0.936780399393647	NO	PH1N1_Macrophages_Data
1035	BLOC1S6	-0.127027590234815	0.101863291994019	0.808996171013618	NO	PH1N1_Macrophages_Data
1036	SLC30A4	-0.000768073572536731	0.210367799572191	0.99892766170954	NO	PH1N1_Macrophages_Data
1037	GBGT1	0.0602532186981985	0.0984674307596064	0.960297781160849	NO	PH1N1_Macrophages_Data
1038	C15orf48	-0.0177987320795522	0.25321646710202	0.996516279385009	NO	PH1N1_Macrophages_Data
1039	SPATA5L1	-0.215053549086467	0.189408650475427	0.851485412243081	NO	PH1N1_Macrophages_Data
1040	GATM	0.223805795457204	0.116037807452002	0.536035979976857	NO	PH1N1_Macrophages_Data
1041	FAM78A	0.00751580404565196	0.0979879376999967	0.996516279385009	NO	PH1N1_Macrophages_Data
1042	PLPP7	-0.0219593386689808	0.164880663482065	0.993553259821651	NO	PH1N1_Macrophages_Data
1043	SHF	-0.722238516589502	0.531881952998521	0.783251118942054	NO	PH1N1_Macrophages_Data
1044	PRRC2B	-0.0291671145810306	0.0888569783019159	0.980768140063388	NO	PH1N1_Macrophages_Data
1045	DUOX1	0.071350559406776	0.229531904258368	0.980921612119635	NO	PH1N1_Macrophages_Data
1046	DUOXA1	-0.156866174704167	0.206825334474321	0.940556889368044	NO	PH1N1_Macrophages_Data
1047	POMT1	0.036149086073337	0.0693141863903145	0.969800640033225	NO	PH1N1_Macrophages_Data
1048	DUOXA2	0.140395297133937	0.0891938384149772	0.701161536691977	NO	PH1N1_Macrophages_Data
1049	DUOX2	0.0938029355841923	0.0915070786592598	0.875408845222659	NO	PH1N1_Macrophages_Data
1050	SORD	-0.00354125495729939	0.0745487962295951	0.997152011992347	NO	PH1N1_Macrophages_Data
1051	TERB2	-0.363653779931888	0.475270818298001	0.940556889368044	NO	PH1N1_Macrophages_Data
1052	UCK1	-0.0383054768480185	0.0664205452472296	0.96152799685769	NO	PH1N1_Macrophages_Data
1053	WDR5	0.0771258358630957	0.0918322823918168	0.926969016738129	NO	PH1N1_Macrophages_Data
1054	ENSSSCG00000004687	0.216527809649387	0.200929364274292	0.867825716704185	NO	PH1N1_Macrophages_Data
1055	RXRA	-0.0539138665881278	0.0882321474610983	0.960325419845036	NO	PH1N1_Macrophages_Data
1056	B2M	0.0931857921500445	0.155771761698051	0.96152799685769	NO	PH1N1_Macrophages_Data
1057	SPG11	0.0381340993674715	0.0896845651370434	0.980768140063388	NO	PH1N1_Macrophages_Data
1058	FCN2	0.135453094570327	0.0896075097750668	0.724466682666294	NO	PH1N1_Macrophages_Data
1059	ENSSSCG00000029414	0.113865794821372	0.149589007583215	0.940556889368044	NO	PH1N1_Macrophages_Data
1060	OLFM1	-0.0314889067733028	0.0871230070045887	0.980768140063388	NO	PH1N1_Macrophages_Data
1061	KYAT1	0.0567602830317612	0.169635031073899	0.980768140063388	NO	PH1N1_Macrophages_Data
1062	LRRC8A	-0.0168878063921383	0.0491147591380363	0.980768140063388	NO	PH1N1_Macrophages_Data
1063	PHYHD1	0.0894095546582733	0.160128580262514	0.962754414684768	NO	PH1N1_Macrophages_Data
1064	NUP188	-0.0853572482950401	0.064729677778872	0.79527952694719	NO	PH1N1_Macrophages_Data
1065	SH3GLB2	0.0161946601712524	0.0595767335695433	0.983283217366694	NO	PH1N1_Macrophages_Data
1066	EIF3J	-0.0937555071920996	0.092050938796753	0.876273736378775	NO	PH1N1_Macrophages_Data
1067	CTDSPL2	-0.121497667576009	0.046959205432584	0.232469932680092	NO	PH1N1_Macrophages_Data
1068	GOLM2	0.0660005790062849	0.0994069120902102	0.952240175449415	NO	PH1N1_Macrophages_Data
1069	MIGA2	-0.0303265436866415	0.110482353605449	0.982454643646736	NO	PH1N1_Macrophages_Data
1070	FRMD5	-0.105366646753896	0.168872614062781	0.958040670035922	NO	PH1N1_Macrophages_Data
1071	DOLPP1	-0.0267274361521305	0.0682263687354201	0.980768140063388	NO	PH1N1_Macrophages_Data
1072	CRAT	0.0851960747819023	0.0947130951410211	0.913192227321589	NO	PH1N1_Macrophages_Data
1073	WDR76	-0.174339283639744	0.162239182228916	0.867896765605305	NO	PH1N1_Macrophages_Data
1074	MFAP1	-0.0239795161187675	0.0290457539086963	0.931671290300404	NO	PH1N1_Macrophages_Data
1075	HYPK	-0.0533738119046568	0.0810042019871176	0.952240175449415	NO	PH1N1_Macrophages_Data
1076	SERF2	0.0117101169882411	0.090712965018308	0.993553259821651	NO	PH1N1_Macrophages_Data
1077	PDIA3	-0.0179590008905586	0.0406956425243814	0.979645891077033	NO	PH1N1_Macrophages_Data
1078	CATSPER2	0.0500414674734188	0.146803273571556	0.980768140063388	NO	PH1N1_Macrophages_Data
1079	PTPA	0.0557881888114751	0.0657329949874375	0.924556784189347	NO	PH1N1_Macrophages_Data
1080	PPIP5K1	-0.0215519581179031	0.0824792427540007	0.984267668352893	NO	PH1N1_Macrophages_Data
1081	STKLD1	-0.0122498907983387	0.170989204640856	0.996516279385009	NO	PH1N1_Macrophages_Data
1082	MAP1A	1.3214254859961	0.994745660809172	0.794288623672437	NO	PH1N1_Macrophages_Data
1083	REXO4	-0.0407646499918147	0.101533245052141	0.980768140063388	NO	PH1N1_Macrophages_Data
1084	ADAMTS13	0.305994816698455	0.276814562046801	0.859645503835165	NO	PH1N1_Macrophages_Data
1085	TP53BP1	-0.0304865539893927	0.0741776077342171	0.980768140063388	NO	PH1N1_Macrophages_Data
1086	CACFD1	0.161193211431201	0.109520182632393	0.737566746859416	NO	PH1N1_Macrophages_Data
1087	SLC2A6	0.105914715706407	0.413162754893796	0.984664050712359	NO	PH1N1_Macrophages_Data
1088	SURF6	-0.121727652767314	0.0824138806805158	0.73579000759495	NO	PH1N1_Macrophages_Data
1089	MED22	-0.00787945120482625	0.065786649726127	0.994131708106921	NO	PH1N1_Macrophages_Data
1090	RPL7A	0.00204754702635546	0.0696166627730665	0.997600385520855	NO	PH1N1_Macrophages_Data
1091	SURF1	0.0248838381956883	0.0793120748228013	0.980921612119635	NO	PH1N1_Macrophages_Data
1092	ADAL	0.030101280509493	0.100035176329603	0.980921612119635	NO	PH1N1_Macrophages_Data
1093	SURF2	-0.0421936253865507	0.0821152702216438	0.970597499015479	NO	PH1N1_Macrophages_Data
1094	SURF4	-0.00539951312039999	0.0597100935166066	0.996488248712974	NO	PH1N1_Macrophages_Data
1095	ZSCAN29	0.0223577136357725	0.175158571579554	0.993553259821651	NO	PH1N1_Macrophages_Data
1096	ENSSSCG00000055639	-0.0317809833971749	0.125803175354463	0.985221619792242	NO	PH1N1_Macrophages_Data
1097	ENSSSCG00000044345	0.0189910000706073	0.210176557489997	0.996488248712974	NO	PH1N1_Macrophages_Data
1098	GARNL3	0.394688004445745	0.371900272447504	0.868679746652933	NO	PH1N1_Macrophages_Data
1099	SLC2A8	-0.153439620550024	0.063175694489965	0.291026006542167	NO	PH1N1_Macrophages_Data
1100	ZNF79	-0.109984163856081	0.119793101157305	0.90887494122413	NO	PH1N1_Macrophages_Data
1101	RPL12	-0.0726728064782667	0.0770854192873565	0.902913140434283	NO	PH1N1_Macrophages_Data
1102	IVD	0.0477810926201485	0.0700000146815106	0.952125128727532	NO	PH1N1_Macrophages_Data
1103	LRSAM1	0.0444864079046673	0.102080931975386	0.980761901452091	NO	PH1N1_Macrophages_Data
1104	TUBGCP4	-0.00296476676024563	0.135682416764362	0.997600385520855	NO	PH1N1_Macrophages_Data
1105	NIBAN2	-0.0703750635887313	0.0929521395649784	0.941286118016384	NO	PH1N1_Macrophages_Data
1106	STXBP1	0.244818161316725	0.0563771282902204	0.00246870617091699	NO	PH1N1_Macrophages_Data
1107	PTRH1	0.0964629014798691	0.0356346116624064	0.194847497258246	NO	PH1N1_Macrophages_Data
1108	TTC16	-0.401098752648814	0.248403972995693	0.685778068511577	NO	PH1N1_Macrophages_Data
1109	TOR2A	0.0341386881745042	0.138538774187821	0.985699532481497	NO	PH1N1_Macrophages_Data
1110	SH2D3C	-0.251071895960616	0.198153138388711	0.806159871653088	NO	PH1N1_Macrophages_Data
1111	CDK9	0.0552037501886263	0.0184947791053177	0.122678933459455	NO	PH1N1_Macrophages_Data
1112	FPGS	0.133152905920256	0.101745490793092	0.7977551919057	NO	PH1N1_Macrophages_Data
1113	ENG	0.0262078615453295	0.0663048736574165	0.980768140063388	NO	PH1N1_Macrophages_Data
1114	ST6GALNAC4	0.031212885158831	0.208288216507488	0.991094549552164	NO	PH1N1_Macrophages_Data
1115	PIP5KL1	-0.902439140035532	0.397745897875258	0.363548793149378	NO	PH1N1_Macrophages_Data
1116	DPM2	0.0892408727166941	0.0664659490413161	0.787227377208838	NO	PH1N1_Macrophages_Data
1117	FAM102A	-0.0885050913524821	0.169313570381786	0.969800640033225	NO	PH1N1_Macrophages_Data
1118	SLC25A25	-0.260021748127082	0.203339690223843	0.80378795965098	NO	PH1N1_Macrophages_Data
1119	PTGES2	0.0640164616920285	0.0873660799684294	0.944978481093807	NO	PH1N1_Macrophages_Data
1120	LCN2	0.107670418430283	0.100657571292673	0.868679746652933	NO	PH1N1_Macrophages_Data
1121	ENSSSCG00000022295	0.111358123950451	0.0776064721853884	0.754456814334441	NO	PH1N1_Macrophages_Data
1122	CIZ1	-0.039135052847164	0.106309061966872	0.980768140063388	NO	PH1N1_Macrophages_Data
1123	ENSSSCG00000005643	-0.0532631104965341	0.205122880689597	0.984475345354089	NO	PH1N1_Macrophages_Data
1124	SWI5	0.0792288065734631	0.0527196480492375	0.726721166481114	NO	PH1N1_Macrophages_Data
1125	TRUB2	-0.0178598659714597	0.112595739062512	0.989810120760661	NO	PH1N1_Macrophages_Data
1126	COQ4	0.129632632120433	0.0398775074871092	0.0727297019028412	NO	PH1N1_Macrophages_Data
1127	SLC27A4	0.0274110463584605	0.0795711132143559	0.980768140063388	NO	PH1N1_Macrophages_Data
1128	URM1	-0.00499232387244543	0.0621517966269053	0.996516279385009	NO	PH1N1_Macrophages_Data
1129	ODF2	0.062482746240007	0.0791668939599536	0.939729007528835	NO	PH1N1_Macrophages_Data
1130	GLE1	-0.0556993288309618	0.0813344227442565	0.951866279436666	NO	PH1N1_Macrophages_Data
1131	SPTAN1	-0.169500622198336	0.104016297213697	0.678030439675104	NO	PH1N1_Macrophages_Data
1132	DYNC2I2	0.0876758591825312	0.0699186243571562	0.808413400966902	NO	PH1N1_Macrophages_Data
1133	ENSSSCG00000005656	-0.0642923041061759	0.0592149893189063	0.864570658738631	NO	PH1N1_Macrophages_Data
1134	PKN3	-0.216583636221369	0.255567591453955	0.924556784189347	NO	PH1N1_Macrophages_Data
1135	ZDHHC12	0.119818735512536	0.0763860768905094	0.702915535769127	NO	PH1N1_Macrophages_Data
1136	TBC1D13	0.043840910486662	0.0896808828256741	0.975595762216311	NO	PH1N1_Macrophages_Data
1137	ENDOG	-0.00760560368888243	0.0514351147842973	0.991094549552164	NO	PH1N1_Macrophages_Data
1138	SPOUT1	-0.120403067602364	0.115279763712856	0.873869342756635	NO	PH1N1_Macrophages_Data
1139	USP20	-0.0813505507626759	0.133758186498079	0.960827773543878	NO	PH1N1_Macrophages_Data
1140	FNBP1	0.0642597791485503	0.0932632601159321	0.950618855864807	NO	PH1N1_Macrophages_Data
1141	GPR107	-0.0307783203887322	0.0416600283342413	0.944034630303979	NO	PH1N1_Macrophages_Data
1142	HMCN2	-0.134739862878605	0.566680029511019	0.986105720641713	NO	PH1N1_Macrophages_Data
1143	DOLK	0.176055714298483	0.254800988883569	0.950193573437399	NO	PH1N1_Macrophages_Data
1144	IER5L	-0.486176618069871	0.270675222089508	0.61107758985841	NO	PH1N1_Macrophages_Data
1145	ZER1	0.0348601569112544	0.179770105484907	0.987850554749834	NO	PH1N1_Macrophages_Data
1146	USP25	0.18890485531014	0.121419037593441	0.708265805356597	NO	PH1N1_Macrophages_Data
1147	BTG3	0.027017100636356	0.165702446512983	0.989810120760661	NO	PH1N1_Macrophages_Data
1148	GBE1	-0.0215319111415084	0.142430616376467	0.991094549552164	NO	PH1N1_Macrophages_Data
1149	ENSSSCG00000050662	-0.124011862812007	0.145645783605158	0.923948646359886	NO	PH1N1_Macrophages_Data
1150	ROBO1	-0.248175682050872	0.302509908977917	0.934173961063838	NO	PH1N1_Macrophages_Data
1151	ROBO2	0.011437696276112	0.297717375387316	0.997530328658834	NO	PH1N1_Macrophages_Data
1152	ENSSSCG00000012006	-0.054361463856472	0.10546850197268	0.970597499015479	NO	PH1N1_Macrophages_Data
1153	HSPA13	-0.131413162922914	0.255456172518223	0.970597499015479	NO	PH1N1_Macrophages_Data
1154	SAMSN1	-0.100797907617284	0.25072046099105	0.980768140063388	NO	PH1N1_Macrophages_Data
1155	NRIP1	-0.0964100864782524	0.123842134033509	0.940384706299611	NO	PH1N1_Macrophages_Data
1156	C21orf91	-0.0340083968077449	0.0631065630086163	0.967084428530993	NO	PH1N1_Macrophages_Data
1157	CHODL	-0.0755633497521652	0.172185599605954	0.980385350733323	NO	PH1N1_Macrophages_Data
1158	TMPRSS15	-0.316937847999962	0.363541979840896	0.919539072778867	NO	PH1N1_Macrophages_Data
1159	THOC7	-0.0267425541122662	0.0512901793704417	0.969800640033225	NO	PH1N1_Macrophages_Data
1160	ATXN7	-0.0377358762165427	0.0866609593145671	0.980768140063388	NO	PH1N1_Macrophages_Data
1161	PSMD6	-0.0929828569056513	0.110824394179794	0.926982568857101	NO	PH1N1_Macrophages_Data
1162	PRICKLE2	-0.146525223764393	0.375473149507693	0.980768140063388	NO	PH1N1_Macrophages_Data
1163	ENSSSCG00000011489	-0.144965766689456	0.343713218970122	0.980768140063388	NO	PH1N1_Macrophages_Data
1164	SYNPR	-0.0732511496289887	0.461814814952651	0.989810120760661	NO	PH1N1_Macrophages_Data
1165	FHIT	0.016417006082885	0.133240730391929	0.993553259821651	NO	PH1N1_Macrophages_Data
1166	ENSSSCG00000054111	-0.497673259126134	0.272042713902324	0.594722008501435	NO	PH1N1_Macrophages_Data
1167	PTPRG	-0.0666823215290328	0.289533268948674	0.986776044485602	NO	PH1N1_Macrophages_Data
1168	MAGI1	0.122504085213437	0.175451913466517	0.949839965168076	NO	PH1N1_Macrophages_Data
1169	SLC25A26	0.0385553224162856	0.0431177352240823	0.91455252683661	NO	PH1N1_Macrophages_Data
1170	LRIG1	-0.195977234695876	0.198908571289885	0.888306048717648	NO	PH1N1_Macrophages_Data
1171	KBTBD8	-0.0312432724648912	0.0664678478138534	0.977239075000755	NO	PH1N1_Macrophages_Data
1172	SUCLG2	-0.00918557071281337	0.0874880236974161	0.995040331369658	NO	PH1N1_Macrophages_Data
1173	TAFA1	-0.0451296428646668	0.204827589488856	0.986776044485602	NO	PH1N1_Macrophages_Data
1174	TAFA4	-0.297718892766394	0.37877504549848	0.939729007528835	NO	PH1N1_Macrophages_Data
1175	EOGT	-0.0277661702055467	0.151531024828911	0.988102257066099	NO	PH1N1_Macrophages_Data
1176	TMF1	-0.0872285270464401	0.102284906781691	0.923575799112408	NO	PH1N1_Macrophages_Data
1177	UBA3	0.0247492483921957	0.0711095572832706	0.980768140063388	NO	PH1N1_Macrophages_Data
1178	ARL6IP5	-0.0374431348307206	0.0659678314050714	0.96152799685769	NO	PH1N1_Macrophages_Data
1179	LMOD3	-0.224474091943007	0.260850541655672	0.922608789646403	NO	PH1N1_Macrophages_Data
1180	FRMD4B	0.097318230957662	0.181471400196672	0.967673407745961	NO	PH1N1_Macrophages_Data
1181	GRM7	-0.242681959204987	0.403989212758333	0.96152799685769	NO	PH1N1_Macrophages_Data
1182	BHLHE40	-0.149369652371388	0.124874010380104	0.825538053335795	NO	PH1N1_Macrophages_Data
1183	ARL8B	-0.0487051464701226	0.093334105158433	0.969800640033225	NO	PH1N1_Macrophages_Data
1184	ENSSSCG00000044623	-0.0312942900290163	0.149955361661103	0.986776044485602	NO	PH1N1_Macrophages_Data
1185	EDEM1	-0.0119278970471718	0.0549510516084826	0.986776044485602	NO	PH1N1_Macrophages_Data
1186	FBLN2	0.0251241710211586	0.340256740970546	0.996516279385009	NO	PH1N1_Macrophages_Data
1187	NUP210	-0.0665764525349144	0.0624515850568702	0.868679746652933	NO	PH1N1_Macrophages_Data
1188	RAD18	0.0159982836838097	0.0819644909716899	0.987850554749834	NO	PH1N1_Macrophages_Data
1189	SRGAP3	-0.00358640029365533	0.168564131247447	0.997640962220475	NO	PH1N1_Macrophages_Data
1190	THUMPD3	-0.184716824892418	0.122471635872719	0.725141902979155	NO	PH1N1_Macrophages_Data
1191	SETD5	0.0274059747096206	0.071562721776065	0.980768140063388	NO	PH1N1_Macrophages_Data
1192	MTMR14	-0.0229754244828295	0.0922171076728211	0.985699532481497	NO	PH1N1_Macrophages_Data
1193	CPNE9	-0.139353424325357	0.206123534187674	0.952240175449415	NO	PH1N1_Macrophages_Data
1194	BRPF1	-0.0233269015210498	0.0744421169823	0.980921612119635	NO	PH1N1_Macrophages_Data
1195	ENSSSCG00000011549	-0.0988877841448188	0.124031415812155	0.937707241829182	NO	PH1N1_Macrophages_Data
1196	CAMK1	-0.0435209427203222	0.0554434686706227	0.939729007528835	NO	PH1N1_Macrophages_Data
1197	TTLL3	0.0149330476290882	0.0749335769626388	0.987438972493477	NO	PH1N1_Macrophages_Data
1198	TADA3	0.0908315062195454	0.0736207938552295	0.813001120117288	NO	PH1N1_Macrophages_Data
1199	RPUSD3	0.040421806872837	0.117754241844438	0.980768140063388	NO	PH1N1_Macrophages_Data
1200	CIDEC	0.023754997943226	0.108325889272931	0.986776044485602	NO	PH1N1_Macrophages_Data
1201	ENSSSCG00000032623	0.0785730328030648	0.227936088480017	0.980768140063388	NO	PH1N1_Macrophages_Data
1202	CRELD1	0.0496396249954808	0.0594684198862616	0.928445047212121	NO	PH1N1_Macrophages_Data
1203	PRRT3	-0.388234455835199	0.148823697845618	0.225637423477974	NO	PH1N1_Macrophages_Data
1204	EMC3	0.05405695426639	0.0823013870642939	0.952240175449415	NO	PH1N1_Macrophages_Data
1205	FANCD2	-0.0969028568597641	0.0812704162200725	0.826815304239126	NO	PH1N1_Macrophages_Data
1206	BRK1	0.0337022397760478	0.0678301729940777	0.97488727929441	NO	PH1N1_Macrophages_Data
1207	ENSSSCG00000011567	-0.0510511467158698	0.06520224425612	0.939729007528835	NO	PH1N1_Macrophages_Data
1208	IRAK2	-0.24982009714983	0.152975003232953	0.677823061084967	NO	PH1N1_Macrophages_Data
1209	TATDN2	-0.220675112511953	0.117853924087017	0.572427955996884	NO	PH1N1_Macrophages_Data
1210	SEC13	0.000456111580213149	0.0450149856598691	0.998129508692007	NO	PH1N1_Macrophages_Data
1211	ATP2B2	-0.488625950014158	0.460904371653432	0.868679746652933	NO	PH1N1_Macrophages_Data
1212	SLC6A6	-0.0702464031641358	0.124811594493322	0.96152799685769	NO	PH1N1_Macrophages_Data
1213	LSM3	0.00903738730068375	0.0843577162137829	0.995040331369658	NO	PH1N1_Macrophages_Data
1214	XPC	-0.0642676217206795	0.12362525443634	0.969990520833191	NO	PH1N1_Macrophages_Data
1215	TMEM43	0.103879745747322	0.0393249196545096	0.214359945994967	NO	PH1N1_Macrophages_Data
1216	CHCHD4	0.0178098244669809	0.0784358463625336	0.986776044485602	NO	PH1N1_Macrophages_Data
1217	HRH1	0.0858373905979316	0.0894718461491738	0.897992505636356	NO	PH1N1_Macrophages_Data
1218	ATG7	0.0780081705762909	0.0774670873129338	0.880968275707302	NO	PH1N1_Macrophages_Data
1219	VGLL4	0.124593390950145	0.154302227703159	0.937255522161151	NO	PH1N1_Macrophages_Data
1220	TAMM41	-0.0451895855834208	0.125645929930589	0.980768140063388	NO	PH1N1_Macrophages_Data
1221	SYN2	-0.398901142675488	0.627842894038613	0.956455653418506	NO	PH1N1_Macrophages_Data
1222	PPARG	0.0215873893739788	0.0968358760972376	0.986776044485602	NO	PH1N1_Macrophages_Data
1223	TSEN2	-0.698062900450409	0.267119387570286	0.224934832677567	NO	PH1N1_Macrophages_Data
1224	MKRN2	-0.0433749555023845	0.0778690527865909	0.962772358191624	NO	PH1N1_Macrophages_Data
1225	RAF1	-0.0554304777462256	0.189389009615707	0.981168429042643	NO	PH1N1_Macrophages_Data
1226	ENSSSCG00000056163	0.0447979749280188	0.274221935469639	0.989810120760661	NO	PH1N1_Macrophages_Data
1227	TMEM40	-0.333204815372887	0.239120239756852	0.770097580992117	NO	PH1N1_Macrophages_Data
1228	RPL32	-0.00123679680693839	0.0897646997056809	0.997920614587983	NO	PH1N1_Macrophages_Data
1229	MBD4	-0.0476197667029327	0.116293914908882	0.980768140063388	NO	PH1N1_Macrophages_Data
1230	IFT122	0.215372166023661	0.0905057130157103	0.316934846584716	NO	PH1N1_Macrophages_Data
1231	PLXND1	-0.0821602005280039	0.0921505486648182	0.914763773277377	NO	PH1N1_Macrophages_Data
1232	TMCC1	0.0936763963003747	0.107818678288703	0.920493619842704	NO	PH1N1_Macrophages_Data
1233	ENSSSCG00000044894	-0.221694748395373	0.256903072643492	0.922608789646403	NO	PH1N1_Macrophages_Data
1234	RBSN	0.0307391223172598	0.0552045743240146	0.962772358191624	NO	PH1N1_Macrophages_Data
1235	MRPS25	0.0365838073268618	0.0619010442363876	0.96152799685769	NO	PH1N1_Macrophages_Data
1236	NR2C2	-0.00136519457937123	0.0821738402402213	0.997920614587983	NO	PH1N1_Macrophages_Data
1237	FGD5	-0.125960872456573	0.280103672012761	0.978426581639786	NO	PH1N1_Macrophages_Data
1238	CCDC174	-0.144367755802568	0.088041434188846	0.675948576430672	NO	PH1N1_Macrophages_Data
1239	GRIP2	-1.04631873113989	0.460180299825019	0.363176431532045	NO	PH1N1_Macrophages_Data
1240	IQSEC1	-0.125362142715807	0.096139791239965	0.7977551919057	NO	PH1N1_Macrophages_Data
1241	ACAD9	0.00352481337694173	0.0553710486505793	0.996692148706632	NO	PH1N1_Macrophages_Data
1242	SKIL	-0.0303232249451814	0.0585125435579246	0.970531202167112	NO	PH1N1_Macrophages_Data
1243	EIF5A2	-0.126836872005189	0.114519221262449	0.859645503835165	NO	PH1N1_Macrophages_Data
1244	ENSSSCG00000036114	-0.0191372765090293	0.115180642762851	0.989810120760661	NO	PH1N1_Macrophages_Data
1245	PDCD10	-0.0423251516320342	0.061790687156049	0.951814133857579	NO	PH1N1_Macrophages_Data
1246	SERPINI1	-0.458728292488609	0.210650481360575	0.41264047444456	NO	PH1N1_Macrophages_Data
1247	GOLIM4	-0.0909954649997027	0.0918742850894747	0.886462756100099	NO	PH1N1_Macrophages_Data
1248	ENSSSCG00000035525	-0.0616932388805142	0.297735845440949	0.986776044485602	NO	PH1N1_Macrophages_Data
1249	MECOM	-0.39936622904178	0.283982378934414	0.763266049785885	NO	PH1N1_Macrophages_Data
1250	ACTRT3	-0.399735945616708	0.290021742617222	0.773681353750139	NO	PH1N1_Macrophages_Data
1251	MYNN	0.0187837886418655	0.136314287615644	0.993065279667235	NO	PH1N1_Macrophages_Data
1252	LRRC31	0.248917630150253	0.380737944174357	0.952240175449415	NO	PH1N1_Macrophages_Data
1253	SEC62	-0.0351410279819182	0.148326638650434	0.986105720641713	NO	PH1N1_Macrophages_Data
1254	GPR160	0.200357814835822	0.279073269866579	0.947004779010995	NO	PH1N1_Macrophages_Data
1255	PHC3	0.0304581584924097	0.0905165744200544	0.980768140063388	NO	PH1N1_Macrophages_Data
1256	PRKCI	-0.109160169999955	0.0565131702719637	0.536035979976857	NO	PH1N1_Macrophages_Data
1257	TNIK	0.0431007148990498	0.119859397930793	0.980768140063388	NO	PH1N1_Macrophages_Data
1258	PLD1	0.0474698114123675	0.107031564642571	0.979645891077033	NO	PH1N1_Macrophages_Data
1259	FNDC3B	-0.0528009433049905	0.139714444968359	0.980768140063388	NO	PH1N1_Macrophages_Data
1260	GHSR	0.380841721113833	0.106300284507119	0.0288374991738652	NO	PH1N1_Macrophages_Data
1261	NCEH1	0.0103438815764165	0.100550918745867	0.995040331369658	NO	PH1N1_Macrophages_Data
1262	LEKR1	0.0217980489066564	0.113639462473197	0.987850554749834	NO	PH1N1_Macrophages_Data
1263	ECT2	-0.166559063165154	0.130658941093286	0.805618393012053	NO	PH1N1_Macrophages_Data
1264	CCNL1	-0.147285435142834	0.203251814692697	0.945422618656178	NO	PH1N1_Macrophages_Data
1265	VEPH1	-0.0244721921969464	0.235464525029109	0.995040331369658	NO	PH1N1_Macrophages_Data
1266	SPATA16	-0.428998535725404	0.220954741964257	0.53057147990673	NO	PH1N1_Macrophages_Data
1267	NLGN1	-0.352918881499396	0.416003435605162	0.924556784189347	NO	PH1N1_Macrophages_Data
1268	DHX36	-0.104109488378426	0.0827297126656667	0.807362208322778	NO	PH1N1_Macrophages_Data
1269	CLSTN2	0.062764990398037	0.330519075566159	0.987850554749834	NO	PH1N1_Macrophages_Data
1270	DZIP1L	0.313620666796361	0.177701973006796	0.624817401275857	NO	PH1N1_Macrophages_Data
1271	DBR1	-0.115980342064081	0.100786116304846	0.845249416475103	NO	PH1N1_Macrophages_Data
1272	ARMC8	0.104842107565636	0.0570051338511369	0.593958569471148	NO	PH1N1_Macrophages_Data
1273	SLC33A1	-0.0261559194967114	0.0431515444353953	0.960975689923198	NO	PH1N1_Macrophages_Data
1274	GMPS	-0.0940189959963153	0.0460546415338622	0.474767624091651	NO	PH1N1_Macrophages_Data
1275	KCNAB1	-0.194128619325518	0.129893167237508	0.727680964468906	NO	PH1N1_Macrophages_Data
1276	SSR3	-0.053934277234021	0.124141212659156	0.980768140063388	NO	PH1N1_Macrophages_Data
1277	TIPARP	-0.0589401933241799	0.324046148927576	0.988102257066099	NO	PH1N1_Macrophages_Data
1278	CHMP2B	-0.128395917100482	0.0534844832419408	0.305294117573085	NO	PH1N1_Macrophages_Data
1279	IFT80	0.128127459577113	0.0984027536433795	0.798449800582749	NO	PH1N1_Macrophages_Data
1280	C3orf38	-0.102567058406382	0.0878259409395717	0.839696358712775	NO	PH1N1_Macrophages_Data
1281	ZNF654	-0.225475280439561	0.0985287839368541	0.357068709126518	NO	PH1N1_Macrophages_Data
1282	SMC4	-0.00906882041486853	0.139609593895999	0.996692148706632	NO	PH1N1_Macrophages_Data
1283	CGGBP1	0.0155055005411225	0.0258235801477355	0.96152799685769	NO	PH1N1_Macrophages_Data
1284	POU1F1	0.00615975479570762	0.264488270190455	0.997600385520855	NO	PH1N1_Macrophages_Data
1285	NSUN3	0.0518158322989082	0.117002383898546	0.979645891077033	NO	PH1N1_Macrophages_Data
1286	ARL13B	0.0152057200936865	0.0992127732197774	0.990564335072713	NO	PH1N1_Macrophages_Data
1287	TRIM59	0.174684095306281	0.0486656580662868	0.0284654687213506	NO	PH1N1_Macrophages_Data
1288	KPNA4	-0.119863608592868	0.116325967424948	0.874631649989836	NO	PH1N1_Macrophages_Data
1289	PPM1L	-0.00205305214369099	0.214470292063114	0.998129508692007	NO	PH1N1_Macrophages_Data
1290	PROS1	0.0250246265804645	0.123291920196616	0.987247398648613	NO	PH1N1_Macrophages_Data
1291	NMD3	-0.0391414925321031	0.0992067017288514	0.980768140063388	NO	PH1N1_Macrophages_Data
1292	MBNL1	0.0289746611282637	0.0594968830822079	0.975595762216311	NO	PH1N1_Macrophages_Data
1293	NME9	-0.140556157960675	0.310507521201921	0.978241817202491	NO	PH1N1_Macrophages_Data
1294	MCM2	-0.143073193996555	0.154751721638505	0.907163489662456	NO	PH1N1_Macrophages_Data
1295	P2RY1	-0.13628574622631	0.0921815437345062	0.735310530500736	NO	PH1N1_Macrophages_Data
1296	ENSSSCG00000011623	0.0477273901868996	0.0817328961587725	0.96152799685769	NO	PH1N1_Macrophages_Data
1297	RSRC1	0.0161496032200216	0.107002994856301	0.991094549552164	NO	PH1N1_Macrophages_Data
1298	GFM1	0.00481797620253962	0.0485388075918306	0.995357652819002	NO	PH1N1_Macrophages_Data
1299	PPP2R3A	-0.0737589745450512	0.178303829620617	0.980768140063388	NO	PH1N1_Macrophages_Data
1300	MSL2	-0.252899893556849	0.0616622317522977	0.00600204246972629	NO	PH1N1_Macrophages_Data
1301	PCCB	0.028221938515857	0.0935952140657453	0.980921612119635	NO	PH1N1_Macrophages_Data
1302	ENSSSCG00000047511	-0.457406997549478	0.288855189535224	0.696569502350531	NO	PH1N1_Macrophages_Data
1303	LXN	0.0419602309830961	0.0890986495348433	0.976898947834424	NO	PH1N1_Macrophages_Data
1304	RARRES1	-0.121936052391439	0.28130114741812	0.980768140063388	NO	PH1N1_Macrophages_Data
1305	MFSD1	0.111633941036737	0.0760119215319684	0.739283014413643	NO	PH1N1_Macrophages_Data
1306	EPHA3	-0.312951687176069	0.347407306268489	0.912931901597931	NO	PH1N1_Macrophages_Data
1307	ENSSSCG00000011729	-0.251438775940971	0.347048670324208	0.945422618656178	NO	PH1N1_Macrophages_Data
1308	RAP2B	-0.689202335640647	0.352758607713248	0.521756335305576	NO	PH1N1_Macrophages_Data
1309	STAG1	-0.0446178941776997	0.104013577429429	0.980768140063388	NO	PH1N1_Macrophages_Data
1310	MLF1	-0.733452839904961	0.278663413795193	0.217610278745722	NO	PH1N1_Macrophages_Data
1311	SLC35G2	-0.452349981028855	0.254632414244169	0.620750838749235	NO	PH1N1_Macrophages_Data
1312	NCK1	0.0279723414506461	0.0407667910736147	0.951356985223638	NO	PH1N1_Macrophages_Data
1313	IL20RB	-0.0582108357366614	0.257074167749018	0.986776044485602	NO	PH1N1_Macrophages_Data
1314	MRAS	-0.048751342456434	0.136374021014389	0.980768140063388	NO	PH1N1_Macrophages_Data
1315	ESYT3	-0.133461135691838	0.139640460021137	0.898584418633644	NO	PH1N1_Macrophages_Data
1316	ENSSSCG00000026746	0.0615999959774877	0.0988743533187969	0.958140815390229	NO	PH1N1_Macrophages_Data
1317	FAIM	0.0498787012748627	0.0953495578650454	0.969800640033225	NO	PH1N1_Macrophages_Data
1318	PIK3CB	-0.0426871734024441	0.127119408115213	0.980768140063388	NO	PH1N1_Macrophages_Data
1319	MRPS22	-0.00596321224449618	0.0353002612874425	0.989810120760661	NO	PH1N1_Macrophages_Data
1320	COPB2	-0.0639741583285736	0.0542174363524614	0.834232799068295	NO	PH1N1_Macrophages_Data
1321	PLXNA1	0.0479477334738589	0.14277888697955	0.980768140063388	NO	PH1N1_Macrophages_Data
1322	CHCHD6	0.0458505359815926	0.0440164049494624	0.874366450012295	NO	PH1N1_Macrophages_Data
1323	TXNRD3	0.0535431298929511	0.081040221920361	0.952240175449415	NO	PH1N1_Macrophages_Data
1324	ENSSSCG00000045066	-0.314682795708782	0.217601947814308	0.749648196446827	NO	PH1N1_Macrophages_Data
1325	ENSSSCG00000056342	-0.10987141396369	0.297678495791598	0.980768140063388	NO	PH1N1_Macrophages_Data
1326	ACP3	-0.0663076927541296	0.19484929865138	0.980768140063388	NO	PH1N1_Macrophages_Data
1327	N6AMT1	-0.19211076151231	0.117865398388391	0.678030439675104	NO	PH1N1_Macrophages_Data
1328	DNAJC13	0.0519328261962793	0.0589486121825215	0.916896973745292	NO	PH1N1_Macrophages_Data
1329	LTN1	-0.109777743532849	0.0751890764652821	0.744501497068899	NO	PH1N1_Macrophages_Data
1330	NMNAT3	0.150332741070532	0.195373397298623	0.940556889368044	NO	PH1N1_Macrophages_Data
1331	ACAD11	-0.0318937788228898	0.178497445843332	0.988870364586551	NO	PH1N1_Macrophages_Data
1332	ACKR4	0.101560291744107	0.0953024742319436	0.868679746652933	NO	PH1N1_Macrophages_Data
1333	UBA5	0.0575695162126683	0.0596106667111024	0.896596797272933	NO	PH1N1_Macrophages_Data
1334	RWDD2B	-0.148724223486562	0.0638747148615424	0.336504239140383	NO	PH1N1_Macrophages_Data
1335	USP16	-0.0635753646322195	0.0523802237620547	0.81910747273608	NO	PH1N1_Macrophages_Data
1336	NPHP3	-0.0320592193757984	0.146949889729279	0.986776044485602	NO	PH1N1_Macrophages_Data
1337	CCT8	-0.0157270869086728	0.0491882022475854	0.980921612119635	NO	PH1N1_Macrophages_Data
1338	TMEM108	0.0710654530673811	0.247002981299923	0.981272133354255	NO	PH1N1_Macrophages_Data
1339	BFSP2	0.113963052545329	0.548476806736099	0.986776044485602	NO	PH1N1_Macrophages_Data
1340	CDV3	-0.122134263084865	0.165483239103959	0.944405593819621	NO	PH1N1_Macrophages_Data
1341	TOPBP1	-0.0567485275506229	0.0866806747434541	0.952240175449415	NO	PH1N1_Macrophages_Data
1342	MAP3K7CL	-0.11107602240253	0.241235491579484	0.978194423830765	NO	PH1N1_Macrophages_Data
1343	MRPL39	0.0574086722456731	0.0596341455383372	0.896683361901203	NO	PH1N1_Macrophages_Data
1344	JAM2	-0.834169901575468	0.43517869424575	0.542674391791548	NO	PH1N1_Macrophages_Data
1345	SRPRB	-0.0673433907417835	0.0387727822130473	0.63642310279919	NO	PH1N1_Macrophages_Data
1346	ATP5PF	0.00382707116497248	0.0814518495113839	0.997152011992347	NO	PH1N1_Macrophages_Data
1347	GABPA	-0.0573239904781231	0.0876855288125226	0.952240175449415	NO	PH1N1_Macrophages_Data
1348	NCAM2	-0.670299301764561	0.984227569560204	0.952240175449415	NO	PH1N1_Macrophages_Data
1349	RYK	-0.00614343199339718	0.128669943761154	0.997152011992347	NO	PH1N1_Macrophages_Data
1350	ANAPC13	0.0941537890854798	0.0659149553518591	0.756852509724727	NO	PH1N1_Macrophages_Data
1351	BACH1	-0.0540503176048649	0.159531564553579	0.980768140063388	NO	PH1N1_Macrophages_Data
1352	GRIK1	-0.282598731264849	0.393451330793063	0.947004779010995	NO	PH1N1_Macrophages_Data
1353	CEP63	-0.00453421414214704	0.092115771090435	0.997152011992347	NO	PH1N1_Macrophages_Data
1354	ADAMTS1	0.200817388047742	0.216387863803325	0.907163489662456	NO	PH1N1_Macrophages_Data
1355	APP	0.159897022559587	0.0730256870528977	0.407054578742376	NO	PH1N1_Macrophages_Data
1356	EPHB1	-0.184482533160565	0.33387639758499	0.963696410407885	NO	PH1N1_Macrophages_Data
1357	GP9	-0.509869601934109	0.241771417166193	0.437160064734515	NO	PH1N1_Macrophages_Data
1358	RAB43	-0.189624638197704	0.0733448496201376	0.232469932680092	NO	PH1N1_Macrophages_Data
1359	ISY1	-0.034431727205881	0.0492161713238656	0.949839965168076	NO	PH1N1_Macrophages_Data
1360	ENSSSCG00000040879	-0.01003076315504	0.0454799718314258	0.986776044485602	NO	PH1N1_Macrophages_Data
1361	CYYR1	-0.223902668530049	0.254209178871618	0.916896973745292	NO	PH1N1_Macrophages_Data
1362	ENSSSCG00000035394	-0.686306608609437	0.567799522024376	0.820378422609272	NO	PH1N1_Macrophages_Data
1363	COPG1	0.0477248150824757	0.0711975342478498	0.952240175449415	NO	PH1N1_Macrophages_Data
1364	HMCES	-0.0150551641831253	0.0521027907150274	0.981272133354255	NO	PH1N1_Macrophages_Data
1365	RAB7A	-0.219167227500662	0.126059323770786	0.636036669975684	NO	PH1N1_Macrophages_Data
1366	SIK1	-0.158790720703522	0.16375635789287	0.894599006166913	NO	PH1N1_Macrophages_Data
1367	RPN1	0.0451684602635251	0.0334784767179233	0.785706932218206	NO	PH1N1_Macrophages_Data
1368	ENSSSCG00000022246	-0.0771003923139554	0.096296932133315	0.937517345402726	NO	PH1N1_Macrophages_Data
1369	EEFSEC	-0.0672676936824519	0.0960129815981714	0.949839965168076	NO	PH1N1_Macrophages_Data
1370	COL18A1	-0.310848188745495	0.165755945855004	0.571334760104263	NO	PH1N1_Macrophages_Data
1371	DNMT3L	-0.194237514968978	0.200482319893419	0.895072791462215	NO	PH1N1_Macrophages_Data
1372	RUVBL1	-0.0821488347898669	0.0588151403773184	0.768483151021775	NO	PH1N1_Macrophages_Data
1373	SEC61A1	-0.0107858048624539	0.0379287247178108	0.981565256776524	NO	PH1N1_Macrophages_Data
1374	AIRE	0.12646257456347	0.113597452301626	0.85963802780574	NO	PH1N1_Macrophages_Data
1375	ENSSSCG00000030696	0.131535240414338	0.145165158250121	0.912246566227844	NO	PH1N1_Macrophages_Data
1376	MGLL	-0.139002230976717	0.127870653465901	0.864455877301529	NO	PH1N1_Macrophages_Data
1377	PFKL	0.0178684512683517	0.043520676762791	0.980768140063388	NO	PH1N1_Macrophages_Data
1378	ABTB1	0.118565927625744	0.10912912208012	0.864455877301529	NO	PH1N1_Macrophages_Data
1379	CFAP410	0.034564074091633	0.0663005702258952	0.969800640033225	NO	PH1N1_Macrophages_Data
1380	H1-10	0.129900045053349	0.0919823677854691	0.76057418995798	NO	PH1N1_Macrophages_Data
1381	U2AF1	0.0185927448936457	0.075332806003621	0.985699532481497	NO	PH1N1_Macrophages_Data
1382	ADARB1	0.048076959022538	0.112417263485482	0.980768140063388	NO	PH1N1_Macrophages_Data
1383	MITF	0.043025872782722	0.13315009312895	0.980768140063388	NO	PH1N1_Macrophages_Data
1384	PRDM15	-0.0615837819104817	0.108006745755913	0.96152799685769	NO	PH1N1_Macrophages_Data
1385	EPHA6	-0.331234273175068	0.238961561674981	0.770190425623147	NO	PH1N1_Macrophages_Data
1386	CPOX	-0.0269995647233213	0.090045573190573	0.980921612119635	NO	PH1N1_Macrophages_Data
1387	C2CD2	-0.133094828779507	0.152976656189401	0.920372315150938	NO	PH1N1_Macrophages_Data
1388	CEP97	-0.0326809990569651	0.108682698831045	0.980921612119635	NO	PH1N1_Macrophages_Data
1389	ENSSSCG00000011952	-0.0266332491255915	0.0792571404124932	0.980768140063388	NO	PH1N1_Macrophages_Data
1390	ZBTB11	-0.274260158599162	0.0451751030513799	5.96546323194683e-07	NO	PH1N1_Macrophages_Data
1391	TRNT1	0.0379667807873469	0.142830408350235	0.984009431345406	NO	PH1N1_Macrophages_Data
1392	PCNP	0.00384570983522804	0.0831287111485499	0.997152011992347	NO	PH1N1_Macrophages_Data
1393	TRMT10C	-0.0533353142334788	0.0871222361359682	0.960297781160849	NO	PH1N1_Macrophages_Data
1394	CRBN	0.0442281462154053	0.0349317179878473	0.806159871653088	NO	PH1N1_Macrophages_Data
1395	ENSSSCG00000028677	-0.0259466645308574	0.174186170612358	0.991094549552164	NO	PH1N1_Macrophages_Data
1396	SENP7	0.0690487372717607	0.0938093811057275	0.944746211658684	NO	PH1N1_Macrophages_Data
1397	ENSSSCG00000041465	-0.192299392596776	0.18146380639851	0.868679746652933	NO	PH1N1_Macrophages_Data
1398	ENSSSCG00000011531	-0.021707486904129	0.139540239537228	0.990011959960934	NO	PH1N1_Macrophages_Data
1399	PCBP3	-0.0459162226866293	0.288055642649233	0.989810120760661	NO	PH1N1_Macrophages_Data
1400	SUMF1	0.100534595347167	0.0503958871714154	0.501936596012357	NO	PH1N1_Macrophages_Data
1401	IMPG2	-0.16125608022696	0.234195368935425	0.950618855864807	NO	PH1N1_Macrophages_Data
1402	FOXP1	0.0480450231125874	0.144064623134026	0.980768140063388	NO	PH1N1_Macrophages_Data
1403	CBLB	0.0670964990473968	0.0633107086024276	0.868679746652933	NO	PH1N1_Macrophages_Data
1404	ALCAM	0.112745962713949	0.102364969916665	0.85970324742834	NO	PH1N1_Macrophages_Data
1405	DCBLD2	-0.147309177648772	0.0701181572094358	0.440013277761401	NO	PH1N1_Macrophages_Data
1406	ENSSSCG00000043880	-0.0989337730278866	0.192371447031377	0.970597499015479	NO	PH1N1_Macrophages_Data
1407	ST3GAL6	0.0189480572131425	0.0776756416353732	0.985699532481497	NO	PH1N1_Macrophages_Data
1408	NFKBIZ	-0.183768834307269	0.226062605732534	0.936780399393647	NO	PH1N1_Macrophages_Data
1409	EIF4E3	0.226670551713949	0.118955203752514	0.549331706590626	NO	PH1N1_Macrophages_Data
1410	NXPE3	-0.113482592281372	0.186698876101371	0.960907394063668	NO	PH1N1_Macrophages_Data
1411	CNTN4	-0.024437119861649	0.20007347751315	0.993838018438691	NO	PH1N1_Macrophages_Data
1412	UBE2G2	-0.0188051543658147	0.0760953351546297	0.985699532481497	NO	PH1N1_Macrophages_Data
1413	ABI3BP	-0.323780314773206	0.262972714550103	0.813350948399614	NO	PH1N1_Macrophages_Data
1414	SUMO3	-0.261958148783376	0.177854439412334	0.737234624153887	NO	PH1N1_Macrophages_Data
1415	PTTG1IP	0.0523114891911841	0.0505070082857588	0.874631649989836	NO	PH1N1_Macrophages_Data
1416	ITGB2	0.191683950762824	0.0579496862370356	0.0637169961987154	NO	PH1N1_Macrophages_Data
1417	ITPR1	0.0960567598603009	0.117379054815644	0.935175700212106	NO	PH1N1_Macrophages_Data
1418	ZBTB21	-0.380509190230377	0.240610006641684	0.696880124912999	NO	PH1N1_Macrophages_Data
1419	RYBP	-0.116947303137995	0.0625652791581845	0.574997391041438	NO	PH1N1_Macrophages_Data
1420	SHQ1	-0.074315760625447	0.16955043896963	0.980385350733323	NO	PH1N1_Macrophages_Data
1421	GXYLT2	0.18211942641607	0.105778731890636	0.644860221553846	NO	PH1N1_Macrophages_Data
1422	TFG	-0.0170099522648456	0.0306219308808826	0.962772358191624	NO	PH1N1_Macrophages_Data
1423	PPP4R2	-0.167150227369993	0.0991762795827732	0.658735781777383	NO	PH1N1_Macrophages_Data
1424	MX2	0.287591215287523	0.0879358618344769	0.0695211297907142	NO	PH1N1_Macrophages_Data
1425	CNTN3	-0.250157729971755	0.335064698165539	0.942778229691385	NO	PH1N1_Macrophages_Data
1426	ENSSSCG00000048446	-0.273987077068033	0.240850589663583	0.84973495352001	NO	PH1N1_Macrophages_Data
1427	CHL1	-0.223078211254471	0.283065464416629	0.939729007528835	NO	PH1N1_Macrophages_Data
1428	TOMM70	-0.108892241584934	0.114373680535929	0.898584418633644	NO	PH1N1_Macrophages_Data
1429	MX1	0.850392115700471	0.114222581763306	9.09868187974149e-11	UP	PH1N1_Macrophages_Data
1430	CNTN6	-0.216401792584129	0.349487629058721	0.958140815390229	NO	PH1N1_Macrophages_Data
1431	ENSSSCG00000012088	0.0589043198867295	0.0496632932826239	0.830264136597444	NO	PH1N1_Macrophages_Data
1432	NIT2	0.2004868537189	0.054849463091824	0.0244656067494943	NO	PH1N1_Macrophages_Data
1433	ABCG1	-0.0918565728063811	0.15575986888418	0.96152799685769	NO	PH1N1_Macrophages_Data
1434	TBC1D23	0.0720296339680973	0.0953119055190143	0.941286118016384	NO	PH1N1_Macrophages_Data
1435	CSTB	0.0611251608022407	0.0760329137734203	0.937255522161151	NO	PH1N1_Macrophages_Data
1436	RRP1	0.128624094901833	0.0700582651389076	0.593958569471148	NO	PH1N1_Macrophages_Data
1437	CMSS1	0.0777455611674992	0.0643955033181609	0.820378422609272	NO	PH1N1_Macrophages_Data
1438	FILIP1L	-0.192504091140761	0.152537996945542	0.807322086758402	NO	PH1N1_Macrophages_Data
1439	COL8A1	0.379110276672288	0.495939294213118	0.940556889368044	NO	PH1N1_Macrophages_Data
1440	CLDND1	0.168469598551844	0.0604246819932902	0.174699749910964	NO	PH1N1_Macrophages_Data
1441	GABRR3	-0.652598146393535	0.324607560439514	0.492481996847405	NO	PH1N1_Macrophages_Data
1442	RIOX2	-0.006734957900409	0.093417639096963	0.996516279385009	NO	PH1N1_Macrophages_Data
1443	CRYBG3	-0.00304316422240145	0.141785684748044	0.997600385520855	NO	PH1N1_Macrophages_Data
1444	ARL6	0.174926515441019	0.0914570263529258	0.544005058673637	NO	PH1N1_Macrophages_Data
1445	AGPAT3	-0.0790882973689085	0.0825622550782184	0.898584418633644	NO	PH1N1_Macrophages_Data
1446	ENSSSCG00000057666	-0.127085819362513	0.169058004128813	0.942155216638675	NO	PH1N1_Macrophages_Data
1447	TRAPPC10	-0.0207953709264987	0.144059006442139	0.991846635000504	NO	PH1N1_Macrophages_Data
1448	HSF2BP	0.013293163037019	0.0737103061825772	0.988317879437136	NO	PH1N1_Macrophages_Data
1449	RRP1B	0.0563283044435221	0.127279884572279	0.979645891077033	NO	PH1N1_Macrophages_Data
1450	PDXK	-0.00367260984621535	0.0541393343170291	0.996516279385009	NO	PH1N1_Macrophages_Data
1451	SLX9	-0.00278875796203322	0.123073834917909	0.997600385520855	NO	PH1N1_Macrophages_Data
1452	PWP2	0.0205567553221669	0.0818839262571698	0.9853248631892	NO	PH1N1_Macrophages_Data
1453	GATD3	0.0386369249392927	0.0926318628089541	0.980768140063388	NO	PH1N1_Macrophages_Data
1454	SLC37A1	-0.071265676356137	0.0920405122585252	0.940489864174781	NO	PH1N1_Macrophages_Data
1455	PDE9A	-0.0447725181206146	0.239539818751446	0.988102257066099	NO	PH1N1_Macrophages_Data
1456	WDR4	0.00181100015834423	0.0930599388113754	0.997920614587983	NO	PH1N1_Macrophages_Data
1457	ENSSSCG00000021991	0.0714141087328437	0.0619247066247108	0.842880991109514	NO	PH1N1_Macrophages_Data
1458	PKNOX1	-0.052681083469791	0.159016111088252	0.980768140063388	NO	PH1N1_Macrophages_Data
1459	CPNE4	-0.0642811889147087	0.213492373904424	0.980921612119635	NO	PH1N1_Macrophages_Data
1460	SLC25A36	-0.0701068111391266	0.11181902542539	0.958040670035922	NO	PH1N1_Macrophages_Data
1461	ENSSSCG00000049932	0.0986747324236856	0.419147370175014	0.986205376298142	NO	PH1N1_Macrophages_Data
1462	RUNX1	0.081337260324716	0.078032857936537	0.874366450012295	NO	PH1N1_Macrophages_Data
1463	MRPL3	0.0903958886944096	0.045066277318435	0.496312246148781	NO	PH1N1_Macrophages_Data
1464	NUDT16	0.248363323284554	0.260366686694655	0.898584418633644	NO	PH1N1_Macrophages_Data
1465	NEK11	0.0961492485938142	0.201117940567365	0.976898947834424	NO	PH1N1_Macrophages_Data
1466	RCAN1	-0.056118558127613	0.186752121623942	0.980921612119635	NO	PH1N1_Macrophages_Data
1467	ASTE1	-0.153387861048662	0.153424056568347	0.883671452354613	NO	PH1N1_Macrophages_Data
1468	GYG1	0.037765157032835	0.0680537537764437	0.962772358191624	NO	PH1N1_Macrophages_Data
1469	ATP2C1	0.0121137569379569	0.0580302070235152	0.986776044485602	NO	PH1N1_Macrophages_Data
1470	HLTF	0.016902351157343	0.0535376580976262	0.980921612119635	NO	PH1N1_Macrophages_Data
1471	PIK3R4	0.0309343119671567	0.0962259572953844	0.980768140063388	NO	PH1N1_Macrophages_Data
1472	WWTR1	-0.249192648851605	0.295042025825328	0.924708762999717	NO	PH1N1_Macrophages_Data
1473	HPS3	0.0501616134626442	0.0554499681178063	0.912246566227844	NO	PH1N1_Macrophages_Data
1474	SETD4	0.234153836100021	0.137317845009647	0.649218850446318	NO	PH1N1_Macrophages_Data
1475	CP	-0.0879406810158804	0.186696828297044	0.976898947834424	NO	PH1N1_Macrophages_Data
1476	ETS2	-0.173585523171313	0.0680939186334721	0.24217272963654	NO	PH1N1_Macrophages_Data
1477	KCNJ15	-0.352328907489841	0.281423213336097	0.808996171013618	NO	PH1N1_Macrophages_Data
1478	ERG	0.0452008535341157	0.222861737771404	0.987247398648613	NO	PH1N1_Macrophages_Data
1479	ENSSSCG00000012052	-0.273257753540919	0.205168245874603	0.793064991578281	NO	PH1N1_Macrophages_Data
1480	PLCL2	-0.0211801923985353	0.125028217529283	0.989810120760661	NO	PH1N1_Macrophages_Data
1481	TBC1D5	0.0750638693001753	0.0921129841722645	0.936075018711347	NO	PH1N1_Macrophages_Data
1482	ENSSSCG00000030335	0.385174538114699	0.46881960661919	0.933570996582727	NO	PH1N1_Macrophages_Data
1483	PSMG1	-0.059885174683119	0.0841802674897764	0.948128239253035	NO	PH1N1_Macrophages_Data
1484	ENSSSCG00000052517	-0.0521052306743779	0.277485450460828	0.987987053463471	NO	PH1N1_Macrophages_Data
1485	HMGN1	0.0153108606442582	0.0975985149650654	0.989810120760661	NO	PH1N1_Macrophages_Data
1486	PLOD2	-0.270075535539517	0.178373519341761	0.723355647371643	NO	PH1N1_Macrophages_Data
1487	GET1	-0.00425310485224401	0.103443800577324	0.99718272326283	NO	PH1N1_Macrophages_Data
1488	MORC1	-0.40428006490573	0.368346471264515	0.860912176145264	NO	PH1N1_Macrophages_Data
1489	SATB1	-0.277487959082609	0.542194544306829	0.97083951719753	NO	PH1N1_Macrophages_Data
1490	LCA5L	-0.303342963276821	0.320693834629944	0.901106620875811	NO	PH1N1_Macrophages_Data
1491	ENSSSCG00000049233	-0.158273035020999	0.227877286016672	0.949962128575726	NO	PH1N1_Macrophages_Data
1492	RARB	-0.237264239412257	0.173685431879946	0.782478513108459	NO	PH1N1_Macrophages_Data
1493	TMPRSS7	2.34794087801072	1.27797129351199	0.593958569471148	NO	PH1N1_Macrophages_Data
1494	ZNF385D	-0.354231050699413	0.265041916851696	0.791269602715546	NO	PH1N1_Macrophages_Data
1495	COMMD2	0.14217669723889	0.115381975745468	0.813350948399614	NO	PH1N1_Macrophages_Data
1496	ABHD10	-0.0023168297108488	0.071846569783446	0.997600385520855	NO	PH1N1_Macrophages_Data
1497	TOP2B	-0.121291066285455	0.078031545091625	0.709436912439122	NO	PH1N1_Macrophages_Data
1498	MRPS6	-0.0729564192233454	0.109843006549458	0.952240175449415	NO	PH1N1_Macrophages_Data
1499	RNF13	0.00262263266732623	0.0466914511532811	0.996763934663246	NO	PH1N1_Macrophages_Data
1500	CAPN7	-0.106032898339756	0.111329479885131	0.898584418633644	NO	PH1N1_Macrophages_Data
1501	SLC5A3	-0.591861846031122	0.313152148246533	0.561557609605146	NO	PH1N1_Macrophages_Data
1502	KCNJ6	-0.361562986741123	0.350107261325358	0.874631649989836	NO	PH1N1_Macrophages_Data
1503	PLCXD2	-0.894012841725684	0.287352688375338	0.0956642552871448	NO	PH1N1_Macrophages_Data
1504	SH3BP5	-0.24630394417755	0.149633248357047	0.672727407879941	NO	PH1N1_Macrophages_Data
1505	NEK10	-0.182966633632846	0.553238947879716	0.980768140063388	NO	PH1N1_Macrophages_Data
1506	METTL6	0.0413067440611045	0.0787792434532411	0.969708285862926	NO	PH1N1_Macrophages_Data
1507	TIAM1	0.0722886010978675	0.104409064038416	0.950193573437399	NO	PH1N1_Macrophages_Data
1508	TSC22D2	-0.285971116682474	0.108550942012396	0.216866859943503	NO	PH1N1_Macrophages_Data
1509	SERP1	0.0332733842048528	0.0659240143617136	0.972534326587707	NO	PH1N1_Macrophages_Data
1510	EAF1	-0.0858661888596888	0.0672770210226725	0.804937294244273	NO	PH1N1_Macrophages_Data
1511	SLC4A7	0.0635677019362428	0.14275522243656	0.979645891077033	NO	PH1N1_Macrophages_Data
1512	SOD1	-0.0346108122354204	0.0616093424120376	0.96152799685769	NO	PH1N1_Macrophages_Data
1513	COLQ	-0.114958245489863	0.724330183757203	0.989810120760661	NO	PH1N1_Macrophages_Data
1514	EIF2A	-0.0855371386528718	0.0529994461333016	0.68636123023026	NO	PH1N1_Macrophages_Data
1515	SCAF4	-0.0706651069302577	0.0968438745481671	0.945105781198197	NO	PH1N1_Macrophages_Data
1516	HACL1	-0.217698057053981	0.1150708871748	0.559716102409308	NO	PH1N1_Macrophages_Data
1517	CD96	0.447069102944362	0.290623092255753	0.715361733363115	NO	PH1N1_Macrophages_Data
1518	ZBED2	-0.248797587313014	0.393962861978268	0.956765360619357	NO	PH1N1_Macrophages_Data
1519	ENSSSCG00000034515	0.455785561558565	0.402009714184812	0.852458827249538	NO	PH1N1_Macrophages_Data
1520	SLC9C1	-0.269067541947179	0.435946916128596	0.95854140276676	NO	PH1N1_Macrophages_Data
1521	BTD	-0.137677900680511	0.0804676800635491	0.647299761527068	NO	PH1N1_Macrophages_Data
1522	ANKRD28	-0.0401184402106647	0.247207258269998	0.989810120760661	NO	PH1N1_Macrophages_Data
1523	HUNK	-0.790552644610317	0.410784300709001	0.538816207601781	NO	PH1N1_Macrophages_Data
1524	MIS18A	0.124736060894543	0.0914672212128584	0.783251118942054	NO	PH1N1_Macrophages_Data
1525	URB1	-0.00347108945661322	0.0879204320364493	0.997433525756323	NO	PH1N1_Macrophages_Data
1526	EVA1C	0.372778504892163	0.28371303449715	0.7977551919057	NO	PH1N1_Macrophages_Data
1527	CFAP298	-0.0832312872198599	0.136014538295863	0.960297781160849	NO	PH1N1_Macrophages_Data
1528	SYNJ1	0.00110470768152297	0.0618946528365564	0.997920614587983	NO	PH1N1_Macrophages_Data
1529	SELENOT	0.0137118542734299	0.075112906138154	0.988102257066099	NO	PH1N1_Macrophages_Data
1530	BBX	0.0713632954059707	0.0950679836333094	0.942155216638675	NO	PH1N1_Macrophages_Data
1531	SIAH2	0.0477314493136561	0.0771016239861985	0.958140815390229	NO	PH1N1_Macrophages_Data
1532	PAXBP1	-0.200432081749112	0.154987538954931	0.800753138839505	NO	PH1N1_Macrophages_Data
1533	MED12L	-0.0458656873328576	0.135330227353196	0.980768140063388	NO	PH1N1_Macrophages_Data
1534	CD47	0.0682816561131985	0.0346828339799965	0.515682920822464	NO	PH1N1_Macrophages_Data
1535	SMIM11	0.0848811462418566	0.0820729019351495	0.874631649989836	NO	PH1N1_Macrophages_Data
1536	DSCAM	-0.191181745913866	0.247978112683656	0.940556889368044	NO	PH1N1_Macrophages_Data
1537	GPR171	0.0442777011061587	0.125440393125339	0.980768140063388	NO	PH1N1_Macrophages_Data
1538	P2RY14	0.131907865610444	0.109017495461868	0.82034909753226	NO	PH1N1_Macrophages_Data
1539	GPR87	-0.176558174196118	0.255723885243816	0.950193573437399	NO	PH1N1_Macrophages_Data
1540	P2RY13	-0.162978300697443	0.231320518930121	0.949744767989243	NO	PH1N1_Macrophages_Data
1541	P2RY12	-0.267833942658039	0.280514756181231	0.898584418633644	NO	PH1N1_Macrophages_Data
1542	IFNAR2	0.0189295743075146	0.0796812545853915	0.986105720641713	NO	PH1N1_Macrophages_Data
1543	IGSF10	-1.08140940666358	0.610650334387047	0.623172241367205	NO	PH1N1_Macrophages_Data
1544	PLSCR4	0.122563819556747	0.488779194586342	0.985466450092038	NO	PH1N1_Macrophages_Data
1545	ENSSSCG00000041300	-0.365056329415834	0.287072818865665	0.805618393012053	NO	PH1N1_Macrophages_Data
1546	IL10RB	0.0240033597381489	0.0675981348717036	0.980768140063388	NO	PH1N1_Macrophages_Data
1547	IFNAR1	-0.162326066434754	0.1143173560181	0.757578015742252	NO	PH1N1_Macrophages_Data
1548	PLSCR1	0.0700430741891367	0.111468113835188	0.958040670035922	NO	PH1N1_Macrophages_Data
1549	IFNGR2	-0.0201835768649397	0.0674713051956172	0.980921612119635	NO	PH1N1_Macrophages_Data
1550	TMEM50B	0.117964610624851	0.0744440784134116	0.696569502350531	NO	PH1N1_Macrophages_Data
1551	TRAT1	0.632418014054312	0.503353448296147	0.807362208322778	NO	PH1N1_Macrophages_Data
1552	DNAJC28	-0.148403074835418	0.108012981439978	0.776908590915488	NO	PH1N1_Macrophages_Data
1553	GART	-0.214927405020535	0.064883992091554	0.062975626507263	NO	PH1N1_Macrophages_Data
1554	DZIP3	0.034295523059815	0.088473474866973	0.980768140063388	NO	PH1N1_Macrophages_Data
1555	SON	-0.110012203256766	0.0836945537593729	0.797751710670245	NO	PH1N1_Macrophages_Data
1556	CIP2A	-0.116537990996456	0.155740484450358	0.942272233321481	NO	PH1N1_Macrophages_Data
1557	DONSON	-0.117428495061642	0.128354042175431	0.909649094586364	NO	PH1N1_Macrophages_Data
1558	PXYLP1	-0.174668115477221	0.175300347976498	0.88418970981179	NO	PH1N1_Macrophages_Data
1559	CRYZL1	0.0229515509491614	0.101491273769026	0.986776044485602	NO	PH1N1_Macrophages_Data
1560	ZBTB38	-0.105064034950804	0.130430780584324	0.937255522161151	NO	PH1N1_Macrophages_Data
1561	RASA2	-0.0628787610414979	0.0932637196906741	0.952240175449415	NO	PH1N1_Macrophages_Data
1562	RNF7	0.0178500096106307	0.0470682582252696	0.980768140063388	NO	PH1N1_Macrophages_Data
1563	ITSN1	0.0163784224869155	0.160321395508957	0.995040331369658	NO	PH1N1_Macrophages_Data
1564	GRK7	-0.974301804712752	0.588467101756249	0.670595712537496	NO	PH1N1_Macrophages_Data
1565	ENSSSCG00000011676	-0.0589060465114333	0.0476631971754514	0.811681129187392	NO	PH1N1_Macrophages_Data
1566	DPH3	-0.00117832087304561	0.098907764156268	0.997920614587983	NO	PH1N1_Macrophages_Data
1567	OXNAD1	0.0613234491519026	0.0452058815935705	0.783251118942054	NO	PH1N1_Macrophages_Data
1568	TFDP2	0.240372887986698	0.0938220179415395	0.239418613420896	NO	PH1N1_Macrophages_Data
1569	RFTN1	0.0475623536078618	0.100526791188599	0.976898947834424	NO	PH1N1_Macrophages_Data
1570	KCNH8	-0.0157447304760009	0.290240848156969	0.997152011992347	NO	PH1N1_Macrophages_Data
1571	EFHB	-0.299279465570028	0.247824720787307	0.820378422609272	NO	PH1N1_Macrophages_Data
1572	RAB5A	-0.0186144520299954	0.097253596858114	0.987850554749834	NO	PH1N1_Macrophages_Data
1573	ATP5PO	0.036996749376999	0.128899001345778	0.981272133354255	NO	PH1N1_Macrophages_Data
1574	PP2D1	-0.417808590020994	0.455396784671631	0.909115309844753	NO	PH1N1_Macrophages_Data
1575	KAT2B	0.0954386832248943	0.107558210052707	0.915558135679779	NO	PH1N1_Macrophages_Data
1576	GK5	-0.0394695864232824	0.0960179457651957	0.980768140063388	NO	PH1N1_Macrophages_Data
1577	XRN1	-0.0205354918143794	0.0535342307319816	0.980768140063388	NO	PH1N1_Macrophages_Data
1578	SGO1	0.223796813108815	0.10664944785471	0.441004393557554	NO	PH1N1_Macrophages_Data
1579	UBE2E2	0.113655349419872	0.125353467485846	0.912246566227844	NO	PH1N1_Macrophages_Data
1580	EOMES	20.4993709474451	1731.89737793646	0.997920614587983	NO	PH1N1_Macrophages_Data
1581	ATR	0.0525890757508694	0.091898108198749	0.96152799685769	NO	PH1N1_Macrophages_Data
1582	CMC1	-0.0605034775648611	0.0549660256313604	0.860003636622279	NO	PH1N1_Macrophages_Data
1583	AZI2	-0.0783876545177022	0.128745574088571	0.960822963612928	NO	PH1N1_Macrophages_Data
1584	ZCWPW2	0.162667143501155	0.257218782309037	0.956765360619357	NO	PH1N1_Macrophages_Data
1585	RBMS3	-0.159599254232424	0.249638444108042	0.955804074873788	NO	PH1N1_Macrophages_Data
1586	CBR3	-0.0284394828042972	0.061718961285802	0.978194423830765	NO	PH1N1_Macrophages_Data
1587	DOP1B	0.0842259786855549	0.0695868259063319	0.82034909753226	NO	PH1N1_Macrophages_Data
1588	TGFBR2	0.0393425480699113	0.128914538080179	0.980921612119635	NO	PH1N1_Macrophages_Data
1589	MORC3	-0.0233281641868927	0.0527973850939106	0.979645891077033	NO	PH1N1_Macrophages_Data
1590	DVL3	-0.0490039571049644	0.0880922894064333	0.962772358191624	NO	PH1N1_Macrophages_Data
1591	AP2M1	0.0331110904540242	0.0589832058275861	0.96152799685769	NO	PH1N1_Macrophages_Data
1592	GADL1	-0.178222580945617	0.720154587766603	0.985699532481497	NO	PH1N1_Macrophages_Data
1593	CHAF1B	-0.302056071811156	0.15072336920378	0.496312246148781	NO	PH1N1_Macrophages_Data
1594	NGLY1	-0.0786342256248615	0.0478423163966837	0.673361585509392	NO	PH1N1_Macrophages_Data
1595	HLCS	0.0672598696671902	0.10356553118642	0.952928686908887	NO	PH1N1_Macrophages_Data
1596	PIGP	0.0970714032794797	0.0993636905911852	0.891468791570425	NO	PH1N1_Macrophages_Data
1597	OXSM	0.160145451671386	0.102201799252657	0.703741808127487	NO	PH1N1_Macrophages_Data
1598	ABCF3	0.0808550491089434	0.100441505471124	0.937255522161151	NO	PH1N1_Macrophages_Data
1599	UBE2E1	-0.0998126705455254	0.0995012020810273	0.882595977350404	NO	PH1N1_Macrophages_Data
1600	TTC3	0.00807514881149252	0.0710980789345121	0.994354839454149	NO	PH1N1_Macrophages_Data
1601	ACTL6A	0.0290717688998191	0.0727868102359152	0.980768140063388	NO	PH1N1_Macrophages_Data
1602	NKIRAS1	-0.12189355075925	0.0872793805603277	0.768483151021775	NO	PH1N1_Macrophages_Data
1603	HHLA2	-0.690028124309882	0.302543422113823	0.360785390983904	NO	PH1N1_Macrophages_Data
1604	RPL15	0.0215228205131127	0.0436399670846704	0.975595762216311	NO	PH1N1_Macrophages_Data
1605	IFT57	0.0551183431408964	0.0640707771281747	0.922608789646403	NO	PH1N1_Macrophages_Data
1606	VPS26C	-0.00690808874285656	0.131429118494148	0.997152011992347	NO	PH1N1_Macrophages_Data
1607	NR1D2	-0.0422726047480472	0.157029450576303	0.983523902451065	NO	PH1N1_Macrophages_Data
1608	QTRT2	-0.154151380871595	0.142410695499436	0.865826628650727	NO	PH1N1_Macrophages_Data
1609	MRPL47	0.131477903129155	0.111832373781016	0.834549251970303	NO	PH1N1_Macrophages_Data
1610	THRB	-0.110190166404237	0.105612943410104	0.873932697220153	NO	PH1N1_Macrophages_Data
1611	NDUFB5	0.0228659814990419	0.0744814339485693	0.980921612119635	NO	PH1N1_Macrophages_Data
1612	DYRK1A	0.0775425010532358	0.0808076530222796	0.897992505636356	NO	PH1N1_Macrophages_Data
1613	CCDC191	0.0282147058753311	0.0866851612833111	0.980768140063388	NO	PH1N1_Macrophages_Data
1614	STT3B	0.0133343689281456	0.124891744471145	0.995040331369658	NO	PH1N1_Macrophages_Data
1615	ZDHHC23	0.0240348218165565	0.0693262173277322	0.980768140063388	NO	PH1N1_Macrophages_Data
1616	GRAMD1C	-0.446786112493607	0.470665856323544	0.899192316156175	NO	PH1N1_Macrophages_Data
1617	ATP6V1A	0.0593893849723007	0.0471716419863043	0.807362208322778	NO	PH1N1_Macrophages_Data
1618	PEX5L	0.17946682807805	0.30979924590672	0.96152799685769	NO	PH1N1_Macrophages_Data
1619	NAA50	-0.0758093227590584	0.114569161225429	0.952240175449415	NO	PH1N1_Macrophages_Data
1620	OSBPL10	0.00887314258985781	0.134691868830781	0.996664366643091	NO	PH1N1_Macrophages_Data
1621	GPD1L	-0.109902050621985	0.0956599365730471	0.845902248221648	NO	PH1N1_Macrophages_Data
1622	USF3	-0.161178984935106	0.114016105725059	0.760558958110035	NO	PH1N1_Macrophages_Data
1623	CMTM8	-0.00615463586580834	0.32458731371787	0.997920614587983	NO	PH1N1_Macrophages_Data
1624	CMTM7	0.155053433022096	0.077398910294624	0.496312246148781	NO	PH1N1_Macrophages_Data
1625	ENSSSCG00000038362	-0.0966606155395907	0.231472946892905	0.980768140063388	NO	PH1N1_Macrophages_Data
1626	DYNC1LI1	-0.20281861996169	0.0532537514689705	0.0159778717321825	NO	PH1N1_Macrophages_Data
1627	SPICE1	-0.0246386838827248	0.0972798754770775	0.985221619792242	NO	PH1N1_Macrophages_Data
1628	CNOT10	-0.0135464093735238	0.043577272706678	0.980921612119635	NO	PH1N1_Macrophages_Data
1629	ENSSSCG00000048278	-0.291183139150386	0.398831843586758	0.945105781198197	NO	PH1N1_Macrophages_Data
1630	BOC	0.214500987182536	0.194469436700063	0.859645503835165	NO	PH1N1_Macrophages_Data
1631	GTPBP8	-0.0505992012672471	0.0778403264656179	0.952762362385482	NO	PH1N1_Macrophages_Data
1632	NEPRO	0.0195924495314494	0.0938899885119585	0.986776044485602	NO	PH1N1_Macrophages_Data
1633	BRWD1	0.0403459068799834	0.0582637580331328	0.950193573437399	NO	PH1N1_Macrophages_Data
1634	TTC14	-0.0728821312695347	0.094484602467341	0.940556889368044	NO	PH1N1_Macrophages_Data
1635	CD200R1	0.0686215068452915	0.102887693001089	0.952240175449415	NO	PH1N1_Macrophages_Data
1636	PLS1	-0.138149639902386	0.198169830697378	0.949962128575726	NO	PH1N1_Macrophages_Data
1637	SLC35A5	-0.0776528200631131	0.112284260929923	0.950193573437399	NO	PH1N1_Macrophages_Data
1638	TRPC1	-0.0427162153558944	0.162126810377176	0.984009431345406	NO	PH1N1_Macrophages_Data
1639	ATG3	-0.0249861993355687	0.0781690584179163	0.980921612119635	NO	PH1N1_Macrophages_Data
1640	U2SURP	-0.0243082899326587	0.0702551018975627	0.980768140063388	NO	PH1N1_Macrophages_Data
1641	GLB1	-0.0752409890522604	0.145189926905562	0.970531202167112	NO	PH1N1_Macrophages_Data
1642	FXR1	-0.07059834493565	0.0547172481817304	0.800753138839505	NO	PH1N1_Macrophages_Data
1643	TMPPE	-0.138756978017296	0.160192183517017	0.921921957461537	NO	PH1N1_Macrophages_Data
1644	CRTAP	0.0532024639093934	0.0793671528959509	0.952240175449415	NO	PH1N1_Macrophages_Data
1645	FBXL2	-0.12833991604386	0.170985512609973	0.942155216638675	NO	PH1N1_Macrophages_Data
1646	LSAMP	0.369844171209045	0.160319762823408	0.347310367413392	NO	PH1N1_Macrophages_Data
1647	SLC9A9	0.304539933671923	0.153784535111734	0.511390353947536	NO	PH1N1_Macrophages_Data
1648	SLC12A8	-0.413733531679321	0.459533735383815	0.912931901597931	NO	PH1N1_Macrophages_Data
1649	DIPK2A	-0.089454507096177	0.0423712848380161	0.436725318683138	NO	PH1N1_Macrophages_Data
1650	UBP1	0.0890983060652304	0.055573946507986	0.692712640203411	NO	PH1N1_Macrophages_Data
1651	ENSSSCG00000046587	-0.273466765211162	0.619121309484879	0.979645891077033	NO	PH1N1_Macrophages_Data
1652	HEG1	-0.0824062210436045	0.278541584546895	0.980921612119635	NO	PH1N1_Macrophages_Data
1653	CHST2	0.00318739181054131	0.247827767421044	0.997920614587983	NO	PH1N1_Macrophages_Data
1654	GAP43	-0.62805527181054	0.327004211226159	0.539730845017177	NO	PH1N1_Macrophages_Data
1655	ZBTB20	0.138483175061484	0.135647303541302	0.875408845222659	NO	PH1N1_Macrophages_Data
1656	CLASP2	0.207258904366581	0.0630067260918897	0.0661254920008684	NO	PH1N1_Macrophages_Data
1657	ENSSSCG00000052230	-0.192073172847077	0.402299736146161	0.976898947834424	NO	PH1N1_Macrophages_Data
1658	DNAJC19	-0.033219353325435	0.0845393657355313	0.980768140063388	NO	PH1N1_Macrophages_Data
1659	ITGB5	0.127092396890598	0.173056909383477	0.944746211658684	NO	PH1N1_Macrophages_Data
1660	P3H2	0.121096328365922	0.361484091638469	0.980768140063388	NO	PH1N1_Macrophages_Data
1661	UMPS	-0.192615375910699	0.0749635793855803	0.239358699090045	NO	PH1N1_Macrophages_Data
1662	ALG3	-0.0775161235321405	0.113627030334591	0.952125128727532	NO	PH1N1_Macrophages_Data
1663	IL1RAP	-0.291029830968885	0.223204163829741	0.7977551919057	NO	PH1N1_Macrophages_Data
1664	EEF1AKMT4	-0.110452834148034	0.254542493819932	0.980768140063388	NO	PH1N1_Macrophages_Data
1665	ATP13A3	-0.190933420152995	0.215077325902896	0.915558135679779	NO	PH1N1_Macrophages_Data
1666	ENSSSCG00000011237	-0.08790261079644	0.121019116094914	0.945105781198197	NO	PH1N1_Macrophages_Data
1667	PSMD2	-0.030831859906022	0.0568314192797967	0.966843259014421	NO	PH1N1_Macrophages_Data
1668	CCDC14	-0.0742068722372614	0.117004660447521	0.956455653418506	NO	PH1N1_Macrophages_Data
1669	MYLK	-0.181560100432424	0.209931354884112	0.922608789646403	NO	PH1N1_Macrophages_Data
1670	OPA1	-0.0132976947348694	0.0500648661685607	0.984009431345406	NO	PH1N1_Macrophages_Data
1671	HACD2	-0.00659639740565415	0.0704594509514524	0.996325881479779	NO	PH1N1_Macrophages_Data
1672	ADCY5	0.0149143510715014	0.166240536410782	0.996488248712974	NO	PH1N1_Macrophages_Data
1673	EIF4G1	-0.128957187426541	0.0611342164505574	0.437160064734515	NO	PH1N1_Macrophages_Data
1674	SEC22A	0.00719318008934919	0.0987357708649784	0.996516279385009	NO	PH1N1_Macrophages_Data
1675	FAM131A	-0.351973936428225	0.149934919445832	0.327878677054616	NO	PH1N1_Macrophages_Data
1676	CLCN2	-1.2589598218163	0.420246258111428	0.121146631993691	NO	PH1N1_Macrophages_Data
1677	MB21D2	0.139778518687261	0.389314509136255	0.980768140063388	NO	PH1N1_Macrophages_Data
1678	ENSSSCG00000029291	-0.633925304650883	0.25703608824748	0.276492028664094	NO	PH1N1_Macrophages_Data
1679	NCBP2	-0.0558289473285836	0.0389928455515485	0.754954034130285	NO	PH1N1_Macrophages_Data
1680	LPP	0.136939714569103	0.103927009590131	0.795508391973294	NO	PH1N1_Macrophages_Data
1681	SENP5	-0.0179361101098359	0.111575638436254	0.989810120760661	NO	PH1N1_Macrophages_Data
1682	POLR2H	-0.0161009295284833	0.0662908172497284	0.985936992933804	NO	PH1N1_Macrophages_Data
1683	PAK2	-0.119379022322387	0.0555531549732802	0.422653309560425	NO	PH1N1_Macrophages_Data
1684	TPRG1	0.260607576235242	0.114319021020542	0.361382194281347	NO	PH1N1_Macrophages_Data
1685	TP63	-0.661513839779454	0.249108847456797	0.211645165610578	NO	PH1N1_Macrophages_Data
1686	ENSSSCG00000062281	-0.503417469696332	0.630026520599971	0.937707241829182	NO	PH1N1_Macrophages_Data
1687	NAALADL2	0.183095569817023	0.274786862267823	0.952240175449415	NO	PH1N1_Macrophages_Data
1688	PIGX	-0.0254209263408502	0.0881327453320421	0.981272133354255	NO	PH1N1_Macrophages_Data
1689	BCL6	-0.0727098361890581	0.159671566146646	0.978241817202491	NO	PH1N1_Macrophages_Data
1690	CEP19	0.0442892125798331	0.0972174077033318	0.978241817202491	NO	PH1N1_Macrophages_Data
1691	NRROS	0.187336640494623	0.0950985400187045	0.515682493017471	NO	PH1N1_Macrophages_Data
1692	XXYLT1	0.200970533324337	0.163782327996502	0.814343481468306	NO	PH1N1_Macrophages_Data
1693	FBXO45	-0.00574306640323779	0.06823275521011	0.996516279385009	NO	PH1N1_Macrophages_Data
1694	WDR53	-0.0305348160537684	0.147807528305117	0.986776044485602	NO	PH1N1_Macrophages_Data
1695	ACAP2	-0.00707827787939563	0.0620025150798327	0.994348576850726	NO	PH1N1_Macrophages_Data
1696	ENSSSCG00000034711	-0.0547093333031851	0.0546991758305946	0.883671452354613	NO	PH1N1_Macrophages_Data
1697	TBL1XR1	-0.035484590392964	0.0995073262122736	0.980768140063388	NO	PH1N1_Macrophages_Data
1698	ENSSSCG00000021380	-0.169765964223475	0.0589292716818691	0.147911027781188	NO	PH1N1_Macrophages_Data
1699	ZMAT3	-0.221244655102668	0.111278468684091	0.506582931863433	NO	PH1N1_Macrophages_Data
1700	PIK3CA	-0.156160191635872	0.187994003974061	0.928772100640139	NO	PH1N1_Macrophages_Data
1701	TM4SF19	-0.379865461524336	0.143995919669018	0.215761776107496	NO	PH1N1_Macrophages_Data
1702	ENSSSCG00000031922	0.145311776573874	0.138946034329258	0.873869342756635	NO	PH1N1_Macrophages_Data
1703	DYNLT2B	0.0018519758295452	0.040063355059549	0.997152011992347	NO	PH1N1_Macrophages_Data
1704	ZNF639	-0.0195001264391789	0.0618865466550424	0.980921612119635	NO	PH1N1_Macrophages_Data
1705	MFN1	-0.0937984305450349	0.0587642837486352	0.693750554081526	NO	PH1N1_Macrophages_Data
1706	SLC51A	-0.661685870016752	0.232156122822669	0.154389025532925	NO	PH1N1_Macrophages_Data
1707	TOPAZ1	-0.13299109386657	0.5381890962301	0.985699532481497	NO	PH1N1_Macrophages_Data
1708	GNB4	0.127522829542816	0.0707708649847118	0.606041246797698	NO	PH1N1_Macrophages_Data
1709	ZDHHC19	-0.43054117998195	0.254346004135926	0.654706644244868	NO	PH1N1_Macrophages_Data
1710	TFRC	0.0304588372822913	0.074215818760417	0.980768140063388	NO	PH1N1_Macrophages_Data
1711	YEATS2	0.0408358015462347	0.0579215307421215	0.949709615636365	NO	PH1N1_Macrophages_Data
1712	ENSSSCG00000039249	-0.0820325300328519	0.0506358171675988	0.6812971943439	NO	PH1N1_Macrophages_Data
1713	TNK2	0.0658531838879846	0.17181263919552	0.980768140063388	NO	PH1N1_Macrophages_Data
1714	CSRNP1	-0.198458850514816	0.212526926819706	0.905230354125903	NO	PH1N1_Macrophages_Data
1715	MAP6D1	-0.143673090483252	0.188667339938201	0.940556889368044	NO	PH1N1_Macrophages_Data
1716	TCAIM	0.11183948192213	0.135766069275121	0.932363393426292	NO	PH1N1_Macrophages_Data
1717	PARL	0.0920754142471974	0.0804527993094297	0.846849813551939	NO	PH1N1_Macrophages_Data
1718	ZNF445	0.0156705094794946	0.0957502225918722	0.989810120760661	NO	PH1N1_Macrophages_Data
1719	ZKSCAN7	0.0565535441891063	0.262386335150736	0.986776044485602	NO	PH1N1_Macrophages_Data
1720	ENSSSCG00000042409	0.0746748126890311	0.0684703913962869	0.861986969353914	NO	PH1N1_Macrophages_Data
1721	ZNF197	0.112931726871104	0.0737824895175531	0.716569526981144	NO	PH1N1_Macrophages_Data
1722	ENSSSCG00000062141	-0.435453063251879	0.302412195305342	0.751090036268454	NO	PH1N1_Macrophages_Data
1723	ZNF35	-0.295311358887778	0.230530320402047	0.802636546932408	NO	PH1N1_Macrophages_Data
1724	HES1	-1.53715901696723	0.58805185260966	0.224934832677567	NO	PH1N1_Macrophages_Data
1725	ENSSSCG00000011850	-1.96556411190208	0.654178237915033	0.119284428982627	NO	PH1N1_Macrophages_Data
1726	ZNF502	0.147912348371353	0.229492292873028	0.954057794919275	NO	PH1N1_Macrophages_Data
1727	TMEM44	1.08874161276078	0.661849818498908	0.672727407879941	NO	PH1N1_Macrophages_Data
1728	ENSSSCG00000011307	0.0560502777089232	0.160549524782174	0.980768140063388	NO	PH1N1_Macrophages_Data
1729	KIAA1143	-0.092670995287352	0.223789141264039	0.980768140063388	NO	PH1N1_Macrophages_Data
1730	KIF15	0.112132840015826	0.0872648149902076	0.801650463959083	NO	PH1N1_Macrophages_Data
1731	LSG1	-0.408884909097654	0.0381938070875214	1e-20	NO	PH1N1_Macrophages_Data
1732	TMEM42	0.0836940481022812	0.047412029853656	0.624817401275857	NO	PH1N1_Macrophages_Data
1733	ZDHHC3	0.0259748778425325	0.077563803357551	0.980768140063388	NO	PH1N1_Macrophages_Data
1734	EIF2B5	-0.051132759402299	0.0717972327490099	0.948128239253035	NO	PH1N1_Macrophages_Data
1735	EXOSC7	0.00584662264155901	0.0665005979730612	0.996488248712974	NO	PH1N1_Macrophages_Data
1736	RUBCN	-0.272663261806504	0.202922243762654	0.78714786927819	NO	PH1N1_Macrophages_Data
1737	SLC25A38	-0.0109409546754907	0.114357915915926	0.99558617608576	NO	PH1N1_Macrophages_Data
1738	FYTTD1	-0.0477346009058875	0.0535313234782482	0.914763773277377	NO	PH1N1_Macrophages_Data
1739	ENSSSCG00000022773	0.0954758636686183	0.0520667661744707	0.593958569471148	NO	PH1N1_Macrophages_Data
1740	VPS8	0.068514785814941	0.0972645955272958	0.949773783051714	NO	PH1N1_Macrophages_Data
1741	RPSA	0.0431018834714954	0.0775781338925706	0.962772358191624	NO	PH1N1_Macrophages_Data
1742	CASR	-0.0595049526566199	0.422901026411479	0.992821324013236	NO	PH1N1_Macrophages_Data
1743	MYRIP	-0.276047809858658	0.27871855513941	0.886462756100099	NO	PH1N1_Macrophages_Data
1744	CD86	-0.0223287136639815	0.0794860585513165	0.9817242484041	NO	PH1N1_Macrophages_Data
1745	ENSSSCG00000055503	0.569248255134731	0.435371430422788	0.7977551919057	NO	PH1N1_Macrophages_Data
1746	SLC15A2	-0.364486343281366	0.417986748530858	0.919539072778867	NO	PH1N1_Macrophages_Data
1747	EIF1B	0.00537329425192604	0.0851409389020252	0.996692148706632	NO	PH1N1_Macrophages_Data
1748	ENSSSCG00000011772	-0.0160097253435352	0.143184935214656	0.994620906628205	NO	PH1N1_Macrophages_Data
1749	ENTPD3	-0.338790619264116	0.437981740436326	0.940556889368044	NO	PH1N1_Macrophages_Data
1750	ENSSSCG00000011272	0.00933383939759163	0.0739969506662352	0.993553259821651	NO	PH1N1_Macrophages_Data
1751	ZNF619	-0.311591472684349	0.264775539976825	0.834451556214847	NO	PH1N1_Macrophages_Data
1752	ABHD6	0.0195008804798633	0.077208340403166	0.985221619792242	NO	PH1N1_Macrophages_Data
1753	TRA2B	-0.0913480776951224	0.120880338571177	0.941286118016384	NO	PH1N1_Macrophages_Data
1754	EAF2	-1.10121655838646	0.327101946269725	0.0540716305337807	NO	PH1N1_Macrophages_Data
1755	IQCB1	0.163583964355021	0.205176200612054	0.937707241829182	NO	PH1N1_Macrophages_Data
1756	ZNF621	0.14053527410531	0.181062507309183	0.940398514185263	NO	PH1N1_Macrophages_Data
1757	MCCC1	-0.109445448562839	0.0540000603920573	0.483264698746773	NO	PH1N1_Macrophages_Data
1758	HYAL2	0.0557677218314338	0.0549347692963853	0.876534231371742	NO	PH1N1_Macrophages_Data
1759	CTNNB1	0.00726313198225931	0.0798307944031662	0.996434361967173	NO	PH1N1_Macrophages_Data
1760	GOLGB1	-0.117493790214684	0.165541606554413	0.948601305714182	NO	PH1N1_Macrophages_Data
1761	RASSF1	-0.0741966201252175	0.0725221201662708	0.875408845222659	NO	PH1N1_Macrophages_Data
1762	ENSSSCG00000039758	-0.592727894705838	0.162237313899795	0.0244656067494943	NO	PH1N1_Macrophages_Data
1763	ZMYND10	0.112553199188857	0.155037506006181	0.945105781198197	NO	PH1N1_Macrophages_Data
1764	ETV5	-0.493085852363161	0.372844746661968	0.794583610974201	NO	PH1N1_Macrophages_Data
1765	NPRL2	-0.0106528521706461	0.068121235859139	0.989818884204896	NO	PH1N1_Macrophages_Data
1766	HCLS1	-0.0483634691961186	0.0857591112428959	0.96152799685769	NO	PH1N1_Macrophages_Data
1767	CYB561D2	0.00317759280055684	0.0802423546688772	0.997433525756323	NO	PH1N1_Macrophages_Data
1768	TMEM115	0.099103974608524	0.102335847191172	0.895188364196909	NO	PH1N1_Macrophages_Data
1769	CACNA2D2	-0.00482373560011642	0.406021755438419	0.997920614587983	NO	PH1N1_Macrophages_Data
1770	DGKG	0.0368147906329316	0.318576880802977	0.994131708106921	NO	PH1N1_Macrophages_Data
1771	ULK4	0.123814940859041	0.0985580678498411	0.807362208322778	NO	PH1N1_Macrophages_Data
1772	TBCCD1	-0.0922695355069149	0.0972320712782516	0.899192316156175	NO	PH1N1_Macrophages_Data
1773	HTD2	-0.0511580352309982	0.0881927841747357	0.96152799685769	NO	PH1N1_Macrophages_Data
1774	DNAJB11	0.0312944878081574	0.0716838159280141	0.980667848054848	NO	PH1N1_Macrophages_Data
1775	PXK	-0.00199898915782499	0.110621603175222	0.997920614587983	NO	PH1N1_Macrophages_Data
1776	TRAK1	0.026837934374449	0.0846322838512312	0.980921612119635	NO	PH1N1_Macrophages_Data
1777	PDHB	0.0101266618815854	0.0321267089666762	0.980921612119635	NO	PH1N1_Macrophages_Data
1778	EIF4A2	-0.0101051317637252	0.136908253644858	0.996516279385009	NO	PH1N1_Macrophages_Data
1779	KCTD6	-0.0638248226745024	0.195288105345591	0.980768140063388	NO	PH1N1_Macrophages_Data
1780	ACOX2	-0.22917807838965	0.184926358907922	0.810547909886606	NO	PH1N1_Macrophages_Data
1781	RFC4	-0.0362788110455836	0.0898800124259827	0.980768140063388	NO	PH1N1_Macrophages_Data
1782	SEC22C	-0.10992491033187	0.125563977940741	0.918966466597698	NO	PH1N1_Macrophages_Data
1783	ENSSSCG00000033189	0.0597497851853232	0.133676273043225	0.979645891077033	NO	PH1N1_Macrophages_Data
1784	ADIPOQ	0.0322501439626668	0.196233764817821	0.989810120760661	NO	PH1N1_Macrophages_Data
1785	SS18L2	-0.0391908895203711	0.0682149529924593	0.96152799685769	NO	PH1N1_Macrophages_Data
1786	NKTR	0.0229740510279684	0.0703211242037051	0.980768140063388	NO	PH1N1_Macrophages_Data
1787	ST6GAL1	0.166416181957209	0.0876361470256813	0.554665354790048	NO	PH1N1_Macrophages_Data
1788	CFAP20DC	-0.275754408909463	0.315750531400663	0.918966466597698	NO	PH1N1_Macrophages_Data
1789	ZBTB47	0.164199193219923	0.186832018083334	0.917057989759095	NO	PH1N1_Macrophages_Data
1790	MASP1	0.157036481118371	0.395803401540912	0.980768140063388	NO	PH1N1_Macrophages_Data
1791	MCF2L2	-0.248140729332009	0.156126577788128	0.694788947901496	NO	PH1N1_Macrophages_Data
1792	GLYCTK	-0.290727329059196	0.311993225216528	0.905772902341904	NO	PH1N1_Macrophages_Data
1793	DNAH1	-0.22518775212512	0.263218330532295	0.922932516748834	NO	PH1N1_Macrophages_Data
1794	CCDC13	-0.0517333750493087	0.3372835617078	0.990564335072713	NO	PH1N1_Macrophages_Data
1795	HIGD1A	-0.022035035393304	0.10489135512665	0.986776044485602	NO	PH1N1_Macrophages_Data
1796	ACKR2	-0.629506183456072	0.325327557239708	0.535274618634895	NO	PH1N1_Macrophages_Data
1797	ENSSSCG00000061023	0.895807473623062	0.0744580098200008	1e-20	UP	PH1N1_Macrophages_Data
1798	BAP1	-0.0341470323670757	0.0797636523907156	0.980768140063388	NO	PH1N1_Macrophages_Data
1799	ZNF662	-0.0424917578105528	0.331241818896578	0.993553259821651	NO	PH1N1_Macrophages_Data
1800	B3GNT5	-0.153585178917835	0.0729857831292816	0.440011060649726	NO	PH1N1_Macrophages_Data
1801	PHF7	0.196044469081839	0.179813230656421	0.861986969353914	NO	PH1N1_Macrophages_Data
1802	DLG1	0.030255425694639	0.0857139929271221	0.980768140063388	NO	PH1N1_Macrophages_Data
1803	POMGNT2	0.0222628683953393	0.210749682978296	0.995040331369658	NO	PH1N1_Macrophages_Data
1804	ENSSSCG00000031476	-0.256596056163238	0.118824957523025	0.418429972315305	NO	PH1N1_Macrophages_Data
1805	SNRK	0.050756039681675	0.0390481887907303	0.798772374367534	NO	PH1N1_Macrophages_Data
1806	KLHL24	0.00849850220135161	0.116982757182932	0.996516279385009	NO	PH1N1_Macrophages_Data
1807	FBXO40	-0.506994668483588	0.355353433441096	0.756852509724727	NO	PH1N1_Macrophages_Data
1808	ANO10	0.0493126952948404	0.120049758456457	0.980768140063388	NO	PH1N1_Macrophages_Data
1809	POLQ	0.0182726316010015	0.131773229027693	0.992821324013236	NO	PH1N1_Macrophages_Data
1810	MAGEF1	0.200174764637776	0.199236386412081	0.881405003562682	NO	PH1N1_Macrophages_Data
1811	PRKCD	0.0752119652351528	0.0696944388344349	0.867517989924734	NO	PH1N1_Macrophages_Data
1812	STXBP5L	-0.418105096762802	0.303431237553669	0.773681353750139	NO	PH1N1_Macrophages_Data
1813	ABHD5	-0.269393432399357	0.0724652000188915	0.0204964356650534	NO	PH1N1_Macrophages_Data
1814	ERC2	-0.508478023006065	0.27317659914462	0.580498934970921	NO	PH1N1_Macrophages_Data
1815	GTF2E1	0.0457422106841373	0.103530499436472	0.979645891077033	NO	PH1N1_Macrophages_Data
1816	CDCP1	-0.755029958866928	0.363516116106126	0.451673074476831	NO	PH1N1_Macrophages_Data
1817	RABL3	0.11462267560955	0.0591181241372312	0.532621189066457	NO	PH1N1_Macrophages_Data
1818	CCDC66	0.0926262839343014	0.082568820206572	0.856982395710132	NO	PH1N1_Macrophages_Data
1819	LARS2	0.0147021160801181	0.111463139326423	0.993553259821651	NO	PH1N1_Macrophages_Data
1820	TASOR	-0.0467259163580029	0.0773225459897109	0.961286869544883	NO	PH1N1_Macrophages_Data
1821	ARHGEF3	-0.362901455464689	0.2250402233796	0.686804513373414	NO	PH1N1_Macrophages_Data
1822	LIMD1	0.0567677586257867	0.0723904127325274	0.939729007528835	NO	PH1N1_Macrophages_Data
1823	SACM1L	0.000196407294437817	0.0767573575049051	0.999174650075864	NO	PH1N1_Macrophages_Data
1824	HESX1	-0.0845832275530595	0.101834567850627	0.928772100640139	NO	PH1N1_Macrophages_Data
1825	APPL1	-0.0856495232732244	0.0600734113568358	0.756852509724727	NO	PH1N1_Macrophages_Data
1826	NDUFB4	-0.0171579048672012	0.0967739836140755	0.989079087223762	NO	PH1N1_Macrophages_Data
1827	PDIA5	0.0952398535472333	0.130457877564286	0.945105781198197	NO	PH1N1_Macrophages_Data
1828	SEMA5B	-0.341172413976447	0.266361923950083	0.802636546932408	NO	PH1N1_Macrophages_Data
1829	DNAH12	-0.601109568833835	0.332752859314195	0.604267869740892	NO	PH1N1_Macrophages_Data
1830	C3orf70	-0.688821689918178	0.347104538789974	0.509383524052997	NO	PH1N1_Macrophages_Data
1831	SLC49A4	-0.0812663708012532	0.0767402570100151	0.868679746652933	NO	PH1N1_Macrophages_Data
1832	EHHADH	-0.162176773295675	0.114893174019362	0.76057418995798	NO	PH1N1_Macrophages_Data
1833	HSPBAP1	0.00389317312945641	0.103214410225764	0.997600385520855	NO	PH1N1_Macrophages_Data
1834	PARP14	0.128842788773111	0.20177905771767	0.955804074873788	NO	PH1N1_Macrophages_Data
1835	ENSSSCG00000011875	-0.322819438378208	0.363280770946047	0.915558135679779	NO	PH1N1_Macrophages_Data
1836	MAP3K13	0.0561596001915727	0.13529987465149	0.980768140063388	NO	PH1N1_Macrophages_Data
1837	LZTFL1	-0.0230279106807085	0.0979989477327646	0.986205376298142	NO	PH1N1_Macrophages_Data
1838	DTX3L	0.114818569779046	0.181860271740717	0.956765360619357	NO	PH1N1_Macrophages_Data
1839	PARP9	0.322459261139053	0.114439618722546	0.165180639080724	NO	PH1N1_Macrophages_Data
1840	WDR5B	0.0408001554281056	0.0925042279752537	0.979645891077033	NO	PH1N1_Macrophages_Data
1841	ENSSSCG00000054177	0.183950091069741	0.0815003920094562	0.369466963341429	NO	PH1N1_Macrophages_Data
1842	FAM162A	0.0599451763324855	0.0784144447089583	0.940556889368044	NO	PH1N1_Macrophages_Data
1843	XCR1	0.0679163801907897	0.113406051211718	0.96152799685769	NO	PH1N1_Macrophages_Data
1844	CCR1	-0.0361781073118095	0.0499324106787754	0.945422618656178	NO	PH1N1_Macrophages_Data
1845	ENSSSCG00000049750	-0.45465279445968	0.37484532939346	0.819371571154615	NO	PH1N1_Macrophages_Data
1846	TMEM41A	0.242884426094379	0.0951236207785487	0.240994242374754	NO	PH1N1_Macrophages_Data
1847	CCR2	0.1135069150455	0.0677077094705592	0.662540530580814	NO	PH1N1_Macrophages_Data
1848	LIPH	0.0449320104372432	0.35182004611639	0.993553259821651	NO	PH1N1_Macrophages_Data
1849	CCR5	0.798606949975116	0.270776732406593	0.130813649609259	NO	PH1N1_Macrophages_Data
1850	MIX23	0.0270667638098934	0.068598146891833	0.980768140063388	NO	PH1N1_Macrophages_Data
1851	CCRL2	0.289818846557785	0.0936112457487791	0.0980359774605337	NO	PH1N1_Macrophages_Data
1852	BDH1	-0.0944460544216088	0.305808106733764	0.980921612119635	NO	PH1N1_Macrophages_Data
1853	LTF	-0.205110758450816	0.295248668787009	0.949962128575726	NO	PH1N1_Macrophages_Data
1854	CCDC50	-0.0921514128801683	0.108577273520329	0.924556784189347	NO	PH1N1_Macrophages_Data
1855	LRCH3	-0.010606034281794	0.127630621592831	0.996516279385009	NO	PH1N1_Macrophages_Data
1856	LRRC2	0.0434802930121356	0.152330458319058	0.981272133354255	NO	PH1N1_Macrophages_Data
1857	FGF12	-0.322838547400014	0.320249197362089	0.880362709749486	NO	PH1N1_Macrophages_Data
1858	ECE2	-0.318075563643475	0.254814759527978	0.808996171013618	NO	PH1N1_Macrophages_Data
1859	SENP2	-0.030092561097129	0.130243739987782	0.986776044485602	NO	PH1N1_Macrophages_Data
1860	ENSSSCG00000043849	-0.177523694941534	0.222416204141158	0.937707241829182	NO	PH1N1_Macrophages_Data
1861	IQCG	-0.0835058852693381	0.199273255882285	0.980768140063388	NO	PH1N1_Macrophages_Data
1862	FAM43A	-0.962575903629364	0.500219584751768	0.538816207601781	NO	PH1N1_Macrophages_Data
1863	ENSSSCG00000059088	0.900308977776777	0.176892179844869	0.000120936671215316	UP	PH1N1_Macrophages_Data
1864	ENSSSCG00000024268	-0.319645875181001	0.311226541969744	0.875408845222659	NO	PH1N1_Macrophages_Data
1865	ENSSSCG00000011324	-0.0244105718260649	0.141594224290438	0.989810120760661	NO	PH1N1_Macrophages_Data
1866	MYL3	-0.0962278355389116	0.215690278177418	0.979645891077033	NO	PH1N1_Macrophages_Data
1867	ABCC5	-0.324675346686146	0.173260735934562	0.572381772762095	NO	PH1N1_Macrophages_Data
1868	CCDC12	0.0275364201551331	0.071785717335496	0.980768140063388	NO	PH1N1_Macrophages_Data
1869	RPL35A	-0.0128134638472172	0.0862018789086983	0.991094549552164	NO	PH1N1_Macrophages_Data
1870	LMLN	-0.0313939861947119	0.100775005308326	0.980921612119635	NO	PH1N1_Macrophages_Data
1871	OSBPL11	-0.10015077291557	0.119957147019461	0.928445047212121	NO	PH1N1_Macrophages_Data
1872	NBEAL2	0.0878516024317101	0.126633622175149	0.950007569150145	NO	PH1N1_Macrophages_Data
1873	SNX4	0.0745887616869647	0.0492715685406653	0.723355647371643	NO	PH1N1_Macrophages_Data
1874	ZNF148	0.00643445014274774	0.0796723910511803	0.996516279385009	NO	PH1N1_Macrophages_Data
1875	FSTL1	-0.00685061969435346	0.256097313329539	0.997600385520855	NO	PH1N1_Macrophages_Data
1876	LRRC58	-0.101936718487867	0.145461437245922	0.949839965168076	NO	PH1N1_Macrophages_Data
1877	GPR156	-0.302673251654332	0.226290550241744	0.790585772697296	NO	PH1N1_Macrophages_Data
1878	GSK3B	0.0666004455072445	0.0749204286021695	0.915558135679779	NO	PH1N1_Macrophages_Data
1879	CFAP91	0.152411673524004	0.321819417739865	0.976898947834424	NO	PH1N1_Macrophages_Data
1880	COX17	-0.229354331001058	0.18121205595066	0.806159871653088	NO	PH1N1_Macrophages_Data
1881	PLA1A	0.164976007319399	0.0929461860730321	0.620835672328539	NO	PH1N1_Macrophages_Data
1882	ADPRH	0.115212839162444	0.0905855231947481	0.805618393012053	NO	PH1N1_Macrophages_Data
1883	CD80	-0.354212122677834	0.150351175239842	0.325810438093912	NO	PH1N1_Macrophages_Data
1884	TIMMDC1	-0.0317985683992411	0.073684398109946	0.980768140063388	NO	PH1N1_Macrophages_Data
1885	POGLUT1	0.0312525979295875	0.101867601701573	0.980921612119635	NO	PH1N1_Macrophages_Data
1886	TMEM39A	0.0263363272479274	0.179293993973296	0.991094549552164	NO	PH1N1_Macrophages_Data
1887	ARHGAP31	0.00184490336389958	0.188463672726613	0.998129508692007	NO	PH1N1_Macrophages_Data
1888	B4GALT4	-0.172879922870549	0.1468127908093	0.834451556214847	NO	PH1N1_Macrophages_Data
1889	PCYT1A	-0.238529580969807	0.0731942661627645	0.0713747213802041	NO	PH1N1_Macrophages_Data
1890	KPNA1	-0.00842723153686208	0.118429785628302	0.996516279385009	NO	PH1N1_Macrophages_Data
1891	ENSSSCG00000054848	0.305989135127468	0.210733767697796	0.749177113313105	NO	PH1N1_Macrophages_Data
1892	SETD2	-0.122428790549808	0.0761882967134675	0.690711213151347	NO	PH1N1_Macrophages_Data
1893	KIF9	-0.108870774933506	0.103188684080944	0.868679746652933	NO	PH1N1_Macrophages_Data
1894	KLHL18	-0.154528740555785	0.117196405264182	0.79527952694719	NO	PH1N1_Macrophages_Data
1895	PTPN23	-0.131252967021993	0.0721611010613029	0.602034448334691	NO	PH1N1_Macrophages_Data
1896	SCAP	0.123406488226057	0.099787137742182	0.81145795797439	NO	PH1N1_Macrophages_Data
1897	ELP6	0.0102573204480973	0.0558536223346821	0.988102257066099	NO	PH1N1_Macrophages_Data
1898	CSPG5	-0.13876114577439	0.354598464311311	0.980768140063388	NO	PH1N1_Macrophages_Data
1899	SMARCC1	-0.0350465848694792	0.0733486211939941	0.976898947834424	NO	PH1N1_Macrophages_Data
1900	LRRFIP2	0.0157245494571047	0.223018036190957	0.996516279385009	NO	PH1N1_Macrophages_Data
1901	MLH1	-0.0647191984677952	0.09273725410213	0.949839965168076	NO	PH1N1_Macrophages_Data
1902	TRANK1	0.23746784069239	0.111409060055274	0.429237245056694	NO	PH1N1_Macrophages_Data
1903	ENSSSCG00000062556	-0.18428279820318	0.259956185786292	0.948601305714182	NO	PH1N1_Macrophages_Data
1904	ENSSSCG00000011243	-0.322296433048253	0.235223924170875	0.778755894841586	NO	PH1N1_Macrophages_Data
1905	ITGA9	-0.167314511589496	0.226025565777333	0.944034630303979	NO	PH1N1_Macrophages_Data
1906	CTDSPL	-0.100177958601571	0.108605341825412	0.907902124763213	NO	PH1N1_Macrophages_Data
1907	VILL	0.00989251971652229	0.143603699071738	0.996516279385009	NO	PH1N1_Macrophages_Data
1908	PLCD1	0.0491906896779572	0.0619824708065549	0.938856788028137	NO	PH1N1_Macrophages_Data
1909	DLEC1	-0.798560247161148	0.365912016592088	0.410556503588968	NO	PH1N1_Macrophages_Data
1910	MYD88	0.0204977291544711	0.102765313118118	0.987438972493477	NO	PH1N1_Macrophages_Data
1911	ACAA1	0.0721793029677693	0.0694238037216487	0.874366450012295	NO	PH1N1_Macrophages_Data
1912	ENSSSCG00000011253	-0.0930086029887736	0.079086573542783	0.834451556214847	NO	PH1N1_Macrophages_Data
1913	SLC22A13	0.0102257568724228	0.281168139542341	0.997600385520855	NO	PH1N1_Macrophages_Data
1914	XYLB	0.0522481190036274	0.0886496864040919	0.96152799685769	NO	PH1N1_Macrophages_Data
1915	ACVR2B	0.322485792413344	0.202079332709245	0.693750554081526	NO	PH1N1_Macrophages_Data
1916	EXOG	-0.0617170915244408	0.0905658702245698	0.952240175449415	NO	PH1N1_Macrophages_Data
1917	WDR48	0.0154560549555377	0.0460291216475734	0.980768140063388	NO	PH1N1_Macrophages_Data
1918	PDE12	0.0807966180993756	0.0447128219561851	0.604267869740892	NO	PH1N1_Macrophages_Data
1919	ARF4	-0.00643075829249677	0.115928873952246	0.996960004529544	NO	PH1N1_Macrophages_Data
1920	DENND6A	0.0813637187084684	0.0842308366815647	0.896596797272933	NO	PH1N1_Macrophages_Data
1921	SLMAP	0.00807754685622648	0.0732739438236774	0.994883228314272	NO	PH1N1_Macrophages_Data
1922	GORASP1	0.0453688381193347	0.0841164807952122	0.967084428530993	NO	PH1N1_Macrophages_Data
1923	TTC21A	-0.718504166586162	0.394741201739476	0.601738608601157	NO	PH1N1_Macrophages_Data
1924	FLNB	-0.46434481019477	0.360318167706004	0.801214880950003	NO	PH1N1_Macrophages_Data
1925	EPM2AIP1	-0.228339662255519	0.260244639605364	0.91744370764766	NO	PH1N1_Macrophages_Data
1926	ENSSSCG00000011317	0.0665509690023263	0.133829662638453	0.97488727929441	NO	PH1N1_Macrophages_Data
1927	TKT	0.0430870222750384	0.0238810501738872	0.60490015831249	NO	PH1N1_Macrophages_Data
1928	DCP1A	-0.0717556685635889	0.0463146803514853	0.712135259784887	NO	PH1N1_Macrophages_Data
1929	CACNA1D	-0.34541414873452	0.234854831627373	0.738179574289144	NO	PH1N1_Macrophages_Data
1930	CHDH	-0.139091661508863	0.120012402837824	0.841617038799423	NO	PH1N1_Macrophages_Data
1931	ACTR8	-0.147808260793496	0.114310583222868	0.800753138839505	NO	PH1N1_Macrophages_Data
1932	SELENOK	-0.310998436173367	0.0870236155924923	0.0294624583699035	NO	PH1N1_Macrophages_Data
1933	CACNA2D3	-0.190826822910595	0.237224406106358	0.937255522161151	NO	PH1N1_Macrophages_Data
1934	NISCH	0.00822065991535766	0.0609215907668396	0.993553259821651	NO	PH1N1_Macrophages_Data
1935	STAB1	-0.0660407017840985	0.215498365195207	0.980921612119635	NO	PH1N1_Macrophages_Data
1936	NT5DC2	0.156159491449827	0.104654263429892	0.728053381780279	NO	PH1N1_Macrophages_Data
1937	SMIM4	-0.103074342427571	0.0658012735722528	0.703741808127487	NO	PH1N1_Macrophages_Data
1938	PBRM1	-0.0231692772217803	0.0806378272762996	0.981272133354255	NO	PH1N1_Macrophages_Data
1939	GNL3	-0.115270878068165	0.125529639355498	0.90887494122413	NO	PH1N1_Macrophages_Data
1940	GLT8D1	0.150962559199865	0.0313817911821828	0.000439717439581926	NO	PH1N1_Macrophages_Data
1941	SPCS1	0.116939695244283	0.073560495172498	0.694788947901496	NO	PH1N1_Macrophages_Data
1942	NEK4	0.231673551134153	0.0583352501160816	0.00939094965305308	NO	PH1N1_Macrophages_Data
1943	ITIH3	-0.0832066815712342	0.0995905622746543	0.928445047212121	NO	PH1N1_Macrophages_Data
1944	ITIH4	-0.251668683605011	0.167096462985349	0.725141902979155	NO	PH1N1_Macrophages_Data
1945	STIMATE	0.0857910614307936	0.0947681733206063	0.912246566227844	NO	PH1N1_Macrophages_Data
1946	ENSSSCG00000041313	-0.0724695266130998	0.246404148400916	0.980921612119635	NO	PH1N1_Macrophages_Data
1947	SFMBT1	0.0197445900219658	0.0587608393561948	0.980768140063388	NO	PH1N1_Macrophages_Data
1948	RFT1	0.0855439271220965	0.0864765228052481	0.886885707652647	NO	PH1N1_Macrophages_Data
1949	C3orf18	0.116928015947089	0.194798966176503	0.96152799685769	NO	PH1N1_Macrophages_Data
1950	HEMK1	-0.00218737533516901	0.0620544262518565	0.997600385520855	NO	PH1N1_Macrophages_Data
1951	CISH	-0.0707896749026618	0.184044432835105	0.980768140063388	NO	PH1N1_Macrophages_Data
1952	MAPKAPK3	-0.0206698619822796	0.0501537247954457	0.980768140063388	NO	PH1N1_Macrophages_Data
1953	DOCK3	-0.409077245141851	0.148574382970165	0.18304878499757	NO	PH1N1_Macrophages_Data
1954	MANF	0.00332689766541349	0.0708928697718268	0.997152011992347	NO	PH1N1_Macrophages_Data
1955	DCAF1	-0.0768679042888535	0.0684945896033582	0.856706946383864	NO	PH1N1_Macrophages_Data
1956	TEX264	0.0392272923504657	0.0867626504361033	0.978287471992375	NO	PH1N1_Macrophages_Data
1957	ENSSSCG00000047268	-0.0495002140934755	0.239467805500777	0.986776044485602	NO	PH1N1_Macrophages_Data
1958	GRM2	0.0410445523821278	0.331833343466443	0.993553259821651	NO	PH1N1_Macrophages_Data
1959	ENSSSCG00000043327	-0.135262660375186	0.216278474481729	0.958040670035922	NO	PH1N1_Macrophages_Data
1960	RRP9	-0.0343132859503415	0.0777683036031723	0.979645891077033	NO	PH1N1_Macrophages_Data
1961	PARP3	0.151650847397316	0.137029528671721	0.859645503835165	NO	PH1N1_Macrophages_Data
1962	PCBP4	0.21059112894086	0.100155075324856	0.440013277761401	NO	PH1N1_Macrophages_Data
1963	ABHD14B	0.0506248111322517	0.140503799334673	0.980768140063388	NO	PH1N1_Macrophages_Data
1964	ABHD14A	0.072264474547063	0.0655781491470066	0.85970324742834	NO	PH1N1_Macrophages_Data
1965	ACY1	0.0565198418999532	0.0643844391253618	0.917428425993195	NO	PH1N1_Macrophages_Data
1966	RPL29	0.0272692781417195	0.0665062265558661	0.980768140063388	NO	PH1N1_Macrophages_Data
1967	DUSP7	0.0567347932727569	0.132847456784193	0.980768140063388	NO	PH1N1_Macrophages_Data
1968	POC1A	0.000787330852692059	0.0633522796038922	0.997920614587983	NO	PH1N1_Macrophages_Data
1969	ALAS1	0.00776436136218684	0.0745906324204845	0.995040331369658	NO	PH1N1_Macrophages_Data
1970	TLR9	-0.552001120287986	0.512850343147608	0.867896765605305	NO	PH1N1_Macrophages_Data
1971	TWF2	0.101902366136322	0.0427365555252232	0.3143044396788	NO	PH1N1_Macrophages_Data
1972	PPM1M	0.0118310900794721	0.0650551445325161	0.988102257066099	NO	PH1N1_Macrophages_Data
1973	WDR82	0.0141481410869419	0.0471385870654281	0.980921612119635	NO	PH1N1_Macrophages_Data
1974	DHX30	-0.0217609765962301	0.0618982241451543	0.980768140063388	NO	PH1N1_Macrophages_Data
1975	MAP4	0.0295707000836707	0.0436179123812195	0.952240175449415	NO	PH1N1_Macrophages_Data
1976	NME6	0.072757762275907	0.0705214876043704	0.874631649989836	NO	PH1N1_Macrophages_Data
1977	ENSSSCG00000048408	-0.13208924133574	0.132849469482607	0.885174358322255	NO	PH1N1_Macrophages_Data
1978	SPINK8	-0.472389534842492	0.394695947234134	0.825038491938814	NO	PH1N1_Macrophages_Data
1979	PLXNB1	-0.0887435536440598	0.158834809614614	0.96247201365367	NO	PH1N1_Macrophages_Data
1980	CCDC51	0.0997124559146319	0.0824367881478499	0.820378422609272	NO	PH1N1_Macrophages_Data
1981	TMA7	-0.0322231563227434	0.0777090073565912	0.980768140063388	NO	PH1N1_Macrophages_Data
1982	ATRIP	-0.14957663407911	0.0789081840511337	0.556613296766775	NO	PH1N1_Macrophages_Data
1983	TREX1	0.136494734744551	0.0737386761466051	0.586452579287032	NO	PH1N1_Macrophages_Data
1984	SHISA5	0.0621191554043711	0.0997158881989281	0.958140815390229	NO	PH1N1_Macrophages_Data
1985	PFKFB4	0.00382435628308447	0.125495550112072	0.997600385520855	NO	PH1N1_Macrophages_Data
1986	ENSSSCG00000011355	0.0587800527789374	0.254871163746346	0.986776044485602	NO	PH1N1_Macrophages_Data
1987	UQCRC1	0.0345875098831823	0.0380479630644362	0.911219641476654	NO	PH1N1_Macrophages_Data
1988	SLC26A6	0.0535317193985275	0.0931324729617624	0.96152799685769	NO	PH1N1_Macrophages_Data
1989	NCKIPSD	-0.228303258801611	0.169798217329101	0.786510833566449	NO	PH1N1_Macrophages_Data
1990	IP6K2	0.00346504446498969	0.0506293573036628	0.996516279385009	NO	PH1N1_Macrophages_Data
1991	PRKAR2A	-0.11901974303435	0.101307454512945	0.834969019907761	NO	PH1N1_Macrophages_Data
1992	ENSSSCG00000045239	-0.656726223446575	0.294987242526387	0.389369451861997	NO	PH1N1_Macrophages_Data
1993	SLC25A20	0.0207555237983075	0.105199578222421	0.987438972493477	NO	PH1N1_Macrophages_Data
1994	ARIH2	-0.0415364469394275	0.0589384264848988	0.949709615636365	NO	PH1N1_Macrophages_Data
1995	P4HTM	0.053669372733489	0.0929201645185636	0.96152799685769	NO	PH1N1_Macrophages_Data
1996	WDR6	-0.280765349363984	0.17017092916126	0.671885093461916	NO	PH1N1_Macrophages_Data
1997	DALRD3	-0.00365669244645338	0.076390369898799	0.997152011992347	NO	PH1N1_Macrophages_Data
1998	NDUFAF3	0.0267709662277457	0.0584951975504945	0.978194423830765	NO	PH1N1_Macrophages_Data
1999	IMPDH2	-0.112888149406213	0.0945385111260619	0.826174115531993	NO	PH1N1_Macrophages_Data
[truncated: 185,041 more rows]
